# Supplementary material for: Chagas disease and amiodarone: a bibliometric and systematic review from cell to patient
Source: Front Pharmacol. 2026 Apr 2;17:1749345. doi: 10.3389/fphar.2026.1749345 (PMC13082758; doi:10.3389/fphar.2026.1749345)
Supplement: Supplementary file 1 [file Table2.xlsx]

## Sheet: Planilha1
AU	AF	DE	AID	OT	PHST	DT	AB	C1	OI	CI	CIN	CN	COIS	CON	CRDT	DCOM	DEP	PY	EDAT	FIR	GR	IS	IR	SN	JID	SO	LA	LID	LR	MHDA	MID	OTO	OWN	PP	PL	PMC	PMCR	PMID	PST	RF	RN	SB	SI	SO2	STAT	J9	TI	TT	VL
ADESSE D;AZZAM EM;MEIRELLES MDE N;URBINA JA;GARZONI LR	ADESSE, DANIEL;AZZAM, EDUARDO MEIRELLES;MEIRELLES, MARIA DE NAZARETH L;URBINA, JULIO A;GARZONI, LUCIANA R	AMIODARONE/PHARMACOLOGY;ANIMALS;CELLS, CULTURED;CYTOSKELETON/METABOLISM;FLUORESCENT ANTIBODY TECHNIQUE;GAP JUNCTIONS/METABOLISM;MICE;MYOCYTES, CARDIAC/DRUG EFFECTS/METABOLISM/PARASITOLOGY;TRYPANOCIDAL AGENTS/PHARMACOLOGY;TRYPANOSOMA CRUZI/DRUG EFFECTS/PATHOGENICITY	AAC.01129-10 [PII];1129-10 [PII];10.1128/AAC.01129-10 [DOI]		2010/11/17 06:00 [ENTREZ];2010/11/17 06:00 [PUBMED];2011/05/03 06:00 [MEDLINE];2011/07/01 00:00 [PMC-RELEASE]	JOURNAL ARTICLE;RESEARCH SUPPORT, NON-U.S. GOV'T	WE PRESENT THE RESULTS OF THE FIRST DETAILED STUDY OF THE ANTIPROLIFERATIVE AND ULTRASTRUCTURAL EFFECTS OF AMIODARONE ON TRYPANOSOMA CRUZI, THE CAUSATIVE AGENT OF CHAGAS' DISEASE. MOREOVER, WE REPORT THE EFFECTS OF THIS COMPOUND ON THE RECOVERY OF F-ACTIN FIBRILS, CONNEXIN43, AND CONTRACTILITY IN T. CRUZI-INFECTED CARDIAC MYOCYTES. AMIODARONE IS THE MOST PRESCRIBED CLASS III ANTIARRHYTHMIC AGENT …	LABORATÓRIO DE ULTRAESTRUTURA CELULAR, INSTITUTO OSWALDO CRUZ, RIO DE JANEIRO, BRAZIL.;							2010/11/17 06:00	20110502	20101115	2011	2010/11/17 06:00			1		1098-6596 (ELECTRONIC) 0066-4804 (PRINT) 0066-4804 (LINKING)	0315061	ANTIMICROBIAL AGENTS AND CHEMOTHERAPY	ENG	10.1128/AAC.01129-10 [DOI]	20240320	2011/05/03 06:00			NLM	203-10	UNITED STATES	PMC3019665	2011/07/01	21078932	PPUBLISH		0 (TRYPANOCIDAL AGENTS) N3RQ532IUT (AMIODARONE)	IM		ANTIMICROB AGENTS CHEMOTHER. 2011 JAN;55(1):203-10. DOI: 10.1128/AAC.01129-10. EPUB 2010 NOV 15.	MEDLINE	ANTIMICROB AGENTS CHEMOTHER	AMIODARONE INHIBITS TRYPANOSOMA CRUZI INFECTION AND PROMOTES CARDIAC CELL RECOVERY WITH GAP JUNCTION AND CYTOSKELETON REASSEMBLY IN VITRO.		55
AYUB-FERREIRA SM;MANGINI S;ISSA VS;CRUZ FD;BACAL F;GUIMARÃES GV;CHIZZOLA PR;CONCEIÇÃO-SOUZA GE;MARCONDES-BRAGA FG;BOCCHI EA	AYUB-FERREIRA, SILVIA M;MANGINI, SANDRIGO;ISSA, VICTOR S;CRUZ, FÁTIMA D;BACAL, FERNANDO;GUIMARÃES, GUILHERME V;CHIZZOLA, PAULO R;CONCEIÇÃO-SOUZA, GERMANO E;MARCONDES-BRAGA, FABIANA G;BOCCHI, EDIMAR A	ADULT;CHAGAS CARDIOMYOPATHY/MORTALITY;DEATH, SUDDEN, CARDIAC;FEMALE;HEART FAILURE/MORTALITY;HUMANS;MALE;MIDDLE AGED;PROPORTIONAL HAZARDS MODELS;PROSPECTIVE STUDIES;RANDOMIZED CONTROLLED TRIALS AS TOPIC	PNTD-D-12-01074 [PII];10.1371/JOURNAL.PNTD.0002176 [DOI]		2012/08/07 00:00 [RECEIVED];2013/03/12 00:00 [ACCEPTED];2013/05/03 06:00 [ENTREZ];2013/05/03 06:00 [PUBMED];2013/11/15 06:00 [MEDLINE];2013/04/25 00:00 [PMC-RELEASE]	JOURNAL ARTICLE	BACKGROUND: SUDDEN DEATH HAS BEEN CONSIDERED THE MAIN CAUSE OF DEATH IN PATIENTS WITH CHAGAS HEART DISEASE. NEVERTHELESS, THIS INFORMATION COMES FROM A PERIOD BEFORE THE INTRODUCTION OF DRUGS THAT CHANGED THE NATURAL HISTORY OF HEART FAILURE. WE SOUGHT TO STUDY THE MODE OF DEATH OF PATIENTS WITH HEART FAILURE CAUSED BY CHAGAS HEART DISEASE, COMPARING WITH NON-CHAGAS CARDIOMYOPATHY. METHODS AND RE…	HEART INSTITUTE (INCOR) DO HOSPITAL DAS CLÍNICAS DA FACULDADE DE MEDICINA DA UNIVERSIDADE DE SÃO PAULO, SÃO PAULO, BRAZIL.; SILVIA.;AYUB@INCOR.;USP.;BR					THE AUTHORS HAVE DECLARED THAT NO COMPETING INTERESTS EXIST.		2013/05/03 06:00	20131114	20130425	2013	2013/05/03 06:00			4		1935-2735 (ELECTRONIC) 1935-2727 (PRINT) 1935-2727 (LINKING)	101291488	PLOS NEGLECTED TROPICAL DISEASES	ENG	10.1371/JOURNAL.PNTD.0002176 [DOI] E2176	20211021	2013/11/15 06:00			NLM	E2176	UNITED STATES	PMC3636047	2013/04/25	23638197	EPUBLISH			IM	CLINICALTRIALS.GOV/NCT00505050	PLOS NEGL TROP DIS. 2013 APR 25;7(4):E2176. DOI: 10.1371/JOURNAL.PNTD.0002176. PRINT 2013.	MEDLINE	PLOS NEGL TROP DIS	MODE OF DEATH ON CHAGAS HEART DISEASE: COMPARISON WITH OTHER ETIOLOGIES. A SUBANALYSIS OF THE REMADHE PROSPECTIVE TRIAL.		7
BARBOSA JMC;PEDRA REZENDE Y;DE MELO TG;DE OLIVEIRA G;CASCABULHO CM;PEREIRA ENGDS;DALIRY A;SALOMÃO K	BARBOSA, JULIANA MAGALHÃES CHAVES;PEDRA REZENDE, YASMIN;DE MELO, TATIANA GALVÃO;DE OLIVEIRA, GABRIEL;CASCABULHO, CYNTHIA MACHADO;PEREIRA, EVELYN NUNES GOULART DA SILVA;DALIRY, ANISSA;SALEM, KELLY SALOMÃO	AMIODARONE/ADVERSE EFFECTS/PHARMACOLOGY/THERAPEUTIC USE;ANIMALS;CHAGAS DISEASE/DRUG THERAPY;DISEASE MODELS, ANIMAL;DRUG THERAPY, COMBINATION/METHODS;HEART/DRUG EFFECTS;HEART DISEASES/CHEMICALLY INDUCED/PATHOLOGY;HEART FUNCTION TESTS;HUMANS;MALE;MICE;NITROIMIDAZOLES/ADVERSE EFFECTS/PHARMACOLOGY/THERAPEUTIC USE;PARASITEMIA/DRUG THERAPY;TRYPANOSOMA CRUZI/DRUG EFFECTS	01852-21 [PII];SPECTRUM.01852-21 [PII];10.1128/SPECTRUM.01852-21 [DOI]	CHAGAS DISEASE;TRYPANOSOMA CRUZI;AMIODARONE;BENZNIDAZOLE;CARDIAC FUNCTION	2022/02/10 06:00 [PUBMED];2022/03/11 06:00 [MEDLINE];2022/02/09 12:15 [ENTREZ];2022/02/09 00:00 [PMC-RELEASE]	JOURNAL ARTICLE;RESEARCH SUPPORT, NON-U.S. GOV'T	CHAGAS DISEASE (CD), CAUSED BY TRYPANOSOMA CRUZI, AFFECTS APPROXIMATELY 6 TO 7 MILLION PEOPLE IN LATIN AMERICA, WITH CARDIOMYOPATHY BEING THE CLINICAL MANIFESTATION MOST COMMONLY ASSOCIATED WITH PATIENT DEATH DURING THE ACUTE PHASE. THE ETIOLOGICAL TREATMENT OF CD IS RESTRICTED TO BENZNIDAZOLE (BZ) AND NIFURTIMOX (NIF), WHICH INVOLVE LONG PERIODS OF ADMINISTRATION, FREQUENT SIDE EFFECTS, AND LOW …	LABORATÓRIO DE BIOLOGIA CELULAR, INSTITUTO OSWALDO CRUZ, RIO DE JANEIRO, BRAZIL.; LABORATÓRIO DE BIOLOGIA CELULAR, INSTITUTO OSWALDO CRUZ, RIO DE JANEIRO, BRAZIL.; LABORATÓRIO DE ULTRAESTRUTURA CELULAR, INSTITUTO OSWALDO CRUZ, RIO DE JANEIRO, BRAZIL.; LABORATÓRIO DE BIOLOGIA CELULAR, INSTITUTO OSWALDO CRUZ, RIO DE JANEIRO, BRAZIL.; LABORATÓRIO DE INOVAÇÕES EM TERAPIAS, ENSINO E BIOPRODUTOS, INSTI…	ORCID: 0000-0001-7303-0030 ORCID: 0000-0001-5397-718X				THE AUTHORS DECLARE NO CONFLICT OF INTEREST.		2022/02/09 12:15	20220309	20220209	2022	2022/02/10 06:00			1		2165-0497 (ELECTRONIC) 2165-0497 (LINKING)	101634614	MICROBIOLOGY SPECTRUM	ENG	10.1128/SPECTRUM.01852-21 [DOI] E01852-21	20220309	2022/03/11 06:00		NOTNLM	NLM	E0185221	UNITED STATES	PMC8826820	2022/02/09	35138142	PPUBLISH		0 (NITROIMIDAZOLES) N3RQ532IUT (AMIODARONE) YC42NRJ1ZD (BENZONIDAZOLE)	IM		MICROBIOL SPECTR. 2022 FEB 23;10(1):E0185221. DOI: 10.1128/SPECTRUM.01852-21. EPUB 2022 FEB 9.	MEDLINE	MICROBIOL SPECTR	EXPERIMENTAL COMBINATION THERAPY WITH AMIODARONE AND LOW-DOSE BENZNIDAZOLE IN A MOUSE MODEL OF TRYPANOSOMA CRUZI ACUTE INFECTION.		10
BARBOSA JMC;PEDRA-REZENDE Y;MATA-SANTOS HA;VILAR-PEREIRA G;MELO TG;RAMOS IP;GIBALDI D;MOREIRA OC;NUNES DF;BATISTA MM;LANNES-VIEIRA J;DALIRY A;SALOMÃO K	BARBOSA, JULIANA MAGALHÃES CHAVES;PEDRA-REZENDE, YASMIN;MATA-SANTOS, HÍLTON ANTÔNIO;VILAR-PEREIRA, GLAUCIA;MELO, TATIANA GALVÃO DE;RAMOS, ISALIRA PEROBA;GIBALDI, DANIEL;MOREIRA, OTACILIO C;NUNES, DANIELA FERREIRA;BATISTA, MARCOS MEUSER;LANNES-VIEIRA, JOSELI;DALIRY, ANISSA;SALOMÃO, KELLY	ANIMALS;NITROIMIDAZOLES/PHARMACOLOGY/ADMINISTRATION & DOSAGE/THERAPEUTIC USE;FEMALE;DISEASE MODELS, ANIMAL;TRYPANOSOMA CRUZI/DRUG EFFECTS;AMIODARONE/PHARMACOLOGY/ADMINISTRATION & DOSAGE;MICE, INBRED C57BL;DRUG THERAPY, COMBINATION;CHAGAS CARDIOMYOPATHY/DRUG THERAPY/PARASITOLOGY;TRYPANOCIDAL AGENTS/PHARMACOLOGY/THERAPEUTIC USE;MICE;CHAGAS DISEASE/DRUG THERAPY/PARASITOLOGY;REACTIVE OXYGEN SPECIES/M…	S0753-3322(24)00626-7 [PII];10.1016/J.BIOPHA.2024.116742 [DOI]	AMIODARONE;BENZNIDAZOLE;CHAGASIC CHRONIC CARDIOMYOPATHY;COMBINATION THERAPY;TRYPANOSOMA CRUZI	2024/03/08 00:00 [RECEIVED];2024/05/08 00:00 [REVISED];2024/05/09 00:00 [ACCEPTED];2024/06/02 06:42 [MEDLINE];2024/05/17 00:44 [PUBMED];2024/05/16 18:08 [ENTREZ]	JOURNAL ARTICLE	CHAGASIC CHRONIC CARDIOMYOPATHY (CCC) IS THE PRIMARY CLINICAL MANIFESTATION OF CHAGAS DISEASE (CD), CAUSED BY TRYPANOSOMA CRUZI. CURRENT THERAPEUTIC OPTIONS FOR CD ARE LIMITED TO BENZNIDAZOLE (BZ) AND NIFURTIMOX. AMIODARONE (AMD) HAS EMERGED AS MOST EFFECTIVE DRUG FOR TREATING THE ARRHYTHMIC FORM OF CCC. TO ADDRESS THE EFFECTS OF BZ AND AMD WE USED A PRECLINICAL MODEL OF CCC. FEMALE C57BL/6 MICE …	LABORATÓRIO DE BIOLOGIA CELULAR, INSTITUTO OSWALDO CRUZ, FUNDAÇÃO OSWALDO CRUZ, RIO DE JANEIRO, BRAZIL; LABORATÓRIO DE FISIOPATOLOGIA CLÍNICA E EXPERIMENTAL, INSTITUTO OSWALDO CRUZ, FUNDAÇÃO OSWALDO CRUZ, RIO DE JANEIRO, BRAZIL.; LABORATÓRIO DE BIOLOGIA CELULAR, INSTITUTO OSWALDO CRUZ, FUNDAÇÃO OSWALDO CRUZ, RIO DE JANEIRO, BRAZIL; LABORATÓRIO DE BIOLOGIA DAS INTERAÇÕES, INSTITUTO OSWALDO CRUZ, F…		COPYRIGHT © 2024. PUBLISHED BY ELSEVIER MASSON SAS.			DECLARATION OF COMPETING INTEREST ALL AUTHORS DECLARE THAT THE RESEARCH WAS CONDUCTED IN THE ABSENCE OF ANY COMMERCIAL OR FINANCIAL RELATIONSHIPS THAT COULD BE CONSTRUED AS POTENTIAL CONFLICTS OF INTEREST		2024/05/16 18:08	20240602	20240515	2024	2024/05/17 00:44					1950-6007 (ELECTRONIC) 0753-3322 (LINKING)	8213295	BIOMEDICINE & PHARMACOTHERAPY = BIOMEDECINE & PHARMACOTHERAPIE	ENG	S0753-3322(24)00626-7 [PII] 10.1016/J.BIOPHA.2024.116742 [DOI]	20240602	2024/06/02 06:42		NOTNLM	NLM	116742	FRANCE			38754265	PPUBLISH		0 (NITROIMIDAZOLES) YC42NRJ1ZD (BENZONIDAZOLE) N3RQ532IUT (AMIODARONE) 0 (TRYPANOCIDAL AGENTS) 0 (REACTIVE OXYGEN SPECIES) 0 (TUMOR NECROSIS FACTOR-ALPHA)	IM		BIOMED PHARMACOTHER. 2024 JUN;175:116742. DOI: 10.1016/J.BIOPHA.2024.116742. EPUB 2024 MAY 15.	MEDLINE	BIOMED PHARMACOTHER	PRECLINICAL EVALUATION OF COMBINED THERAPY WITH AMIODARONE AND LOW-DOSE BENZNIDAZOLE IN A MOUSE MODEL OF CHRONIC TRYPANOSOMA CRUZI INFECTION.		175
BARBOSA JMC;PEDRA-REZENDE Y;PEREIRA LD;DE MELO TG;BARBOSA HS;LANNES-VIEIRA J;DE CASTRO SL;DALIRY A;SALOMÃO K	BARBOSA, JULIANA MAGALHÃES CHAVES;PEDRA-REZENDE, YASMIN;PEREIRA, LUÍZA DANTAS;DE MELO, TATIANA GALVÃO;BARBOSA, HELENE SANTOS;LANNES-VIEIRA, JOSELI;DE CASTRO, SOLANGE LISBOA;DALIRY, ANISSA;SALOMÃO, KELLY	AMIODARONE/PHARMACOLOGY/THERAPEUTIC USE;CHAGAS DISEASE/DRUG THERAPY/PARASITOLOGY;CYTOSKELETON;HUMANS;NITROIMIDAZOLES;TRYPANOCIDAL AGENTS/PHARMACOLOGY;TRYPANOSOMA CRUZI	10.3389/FCIMB.2022.975931 [DOI]	CHAGAS DISEASE;TRYPANOSOMA CRUZI;AMIODARONE;BENZNIDAZOLE;COMBINED TREATMENT	2022/06/22 00:00 [RECEIVED];2022/08/05 00:00 [ACCEPTED];2022/09/12 04:27 [ENTREZ];2022/09/13 06:00 [PUBMED];2022/09/14 06:00 [MEDLINE];2022/01/01 00:00 [PMC-RELEASE]	JOURNAL ARTICLE;RESEARCH SUPPORT, NON-U.S. GOV'T	CHAGAS DISEASE (CD), A NEGLECTED TROPICAL DISEASE CAUSED BY THE PROTOZOAN PARASITE TRYPANOSOMA CRUZI, IS AN IMPORTANT PUBLIC HEALTH PROBLEM MAINLY IN LATIN AMERICA, LEADING TO APPROXIMATELY 12,000 ANNUAL DEATHS. CURRENT ETIOLOGICAL TREATMENT FOR CD IS LIMITED TO TWO NITRO COMPOUNDS, BENZNIDAZOLE (BZ) AND NIFURTIMOX (NIF), BOTH PRESENTING RELEVANT LIMITATIONS. DIFFERENT APPROACHES HAVE BEEN EMPLOY…	LABORATÓRIO DE BIOLOGIA CELULAR, INSTITUTO OSWALDO CRUZ, RIO DE JANEIRO, BRAZIL.; LABORATÓRIO DE BIOLOGIA CELULAR, INSTITUTO OSWALDO CRUZ, RIO DE JANEIRO, BRAZIL.; LABORATÓRIO DE BIOLOGIA CELULAR, INSTITUTO OSWALDO CRUZ, RIO DE JANEIRO, BRAZIL.; LABORATÓRIO DE ULTRAESTRUTURA CELULAR, INSTITUTO OSWALDO CRUZ, RIO DE JANEIRO, BRAZIL.; LABORATÓRIODE DE BIOLOGIA ESTRUTURAL, INSTITUTO OSWALDO CRUZ, RIO…		COPYRIGHT © 2022 BARBOSA, PEDRA-REZENDE, PEREIRA, DE MELO, BARBOSA, LANNES-VIEIRA, DE CASTRO, DALIRY AND SALOMÃO.			THE AUTHORS DECLARE THAT THE RESEARCH WAS CONDUCTED IN THE ABSENCE OF ANY COMMERCIAL OR FINANCIAL RELATIONSHIPS THAT COULD BE CONSTRUED AS A POTENTIAL CONFLICT OF INTEREST.		2022/09/12 04:27	20220913	20220825	2022	2022/09/13 06:00					2235-2988 (ELECTRONIC) 2235-2988 (LINKING)	101585359	FRONTIERS IN CELLULAR AND INFECTION MICROBIOLOGY	ENG	10.3389/FCIMB.2022.975931 [DOI] 975931	20220921	2022/09/14 06:00		NOTNLM	NLM	975931	SWITZERLAND	PMC9452897	2022/01/01	36093188	EPUBLISH		0 (NITROIMIDAZOLES) 0 (TRYPANOCIDAL AGENTS) N3RQ532IUT (AMIODARONE) YC42NRJ1ZD (BENZONIDAZOLE)	IM		FRONT CELL INFECT MICROBIOL. 2022 AUG 25;12:975931. DOI: 10.3389/FCIMB.2022.975931. ECOLLECTION 2022.	MEDLINE	FRONT CELL INFECT MICROBIOL	BENZNIDAZOLE AND AMIODARONE COMBINED TREATMENT ATTENUATES CYTOSKELETAL DAMAGE IN TRYPANOSOMA CRUZI-INFECTED CARDIAC CELLS.		12
BELLERA CL;BALCAZAR DE;ALBERCA L;LABRIOLA CA;TALEVI A;CARRILLO C	BELLERA, CAROLINA L;BALCAZAR, DARÍO E;ALBERCA, LUCAS;LABRIOLA, CARLOS A;TALEVI, ALAN;CARRILLO, CAROLINA	AMIODARONE/PHARMACOLOGY;BROMOCRIPTINE/PHARMACOLOGY;COMPUTER-AIDED DESIGN;CYSTEINE ENDOPEPTIDASES/METABOLISM;CYSTEINE PROTEINASE INHIBITORS/PHARMACOLOGY;DRUG REPOSITIONING/METHODS;PROTOZOAN PROTEINS;TRYPANOSOMA CRUZI/DRUG EFFECTS/ENZYMOLOGY/GROWTH & DEVELOPMENT	10.1021/CI400284V [DOI]		2013/08/03 06:00 [ENTREZ];2013/08/03 06:00 [PUBMED];2014/05/06 06:00 [MEDLINE]	JOURNAL ARTICLE;RESEARCH SUPPORT, NON-U.S. GOV'T	CRUZIPAIN (CZ) IS THE MAJOR CYSTEIN PROTEASE OF THE PROTOZOAN TRYPANOSOMA CRUZI , ETIOLOGICAL AGENT OF CHAGAS DISEASE. FROM A 163 COMPOUND DATA SET, A 2D-CLASSIFIER CAPABLE OF IDENTIFYING CZ INHIBITORS WAS OBTAINED AND APPLIED IN A VIRTUAL SCREENING CAMPAIGN ON THE DRUGBANK DATABASE, WHICH COMPILES FDA-APPROVED AND INVESTIGATIONAL DRUGS. FIFTY-FOUR APPROVED DRUGS WERE SELECTED AS CANDIDATES, FOUR…	MEDICINAL CHEMISTRY, DEPARTMENT OF BIOLOGICAL SCIENCES, FACULTY OF EXACT SCIENCES, NATIONAL UNIVERSITY OF LA PLATA , 47 Y 115, LA PLATA (B1900AJI), BUENOS AIRES, ARGENTINA.;							2013/08/03 06:00	20140505	20130816	2013	2013/08/03 06:00			9		1549-960X (ELECTRONIC) 1549-9596 (LINKING)	101230060	JOURNAL OF CHEMICAL INFORMATION AND MODELING	ENG	10.1021/CI400284V [DOI]	20181202	2014/05/06 06:00			NLM	2402-8	UNITED STATES			23906322	PPUBLISH		0 (CYSTEINE PROTEINASE INHIBITORS) 0 (PROTOZOAN PROTEINS) 3A64E3G5ZO (BROMOCRIPTINE) EC 3.4.22.- (CYSTEINE ENDOPEPTIDASES) EC 3.4.22.51 (CRUZIPAIN) N3RQ532IUT (AMIODARONE)	IM		J CHEM INF MODEL. 2013 SEP 23;53(9):2402-8. DOI: 10.1021/CI400284V. EPUB 2013 AUG 16.	MEDLINE	J CHEM INF MODEL	APPLICATION OF COMPUTER-AIDED DRUG REPURPOSING IN THE SEARCH OF NEW CRUZIPAIN INHIBITORS: DISCOVERY OF AMIODARONE AND BROMOCRIPTINE INHIBITORY EFFECTS.		53
BELLOTTI G;DE MORAES AV;SILVA LA;GALIANO N;RATI M;ESTEVES FILHO A;RAMIRES JA;PILEGGI F	BELLOTTI, G;DE MORAES, A V;SILVA, L A;GALIANO, N;RATI, M;ESTEVES FILHO, A;RAMIRES, J A;PILEGGI, F	ADULT;AMIODARONE/PHARMACOLOGY;BENZOFURANS/PHARMACOLOGY;BLOOD PRESSURE/DRUG EFFECTS;CARDIAC OUTPUT/DRUG EFFECTS;CHAGAS CARDIOMYOPATHY/PHYSIOPATHOLOGY;ECHOCARDIOGRAPHY;FEMALE;HEART VENTRICLES/DRUG EFFECTS;HEMODYNAMICS/DRUG EFFECTS;HUMANS;MALE;MIDDLE AGED			1983/07/01 00:00 [PUBMED];1983/07/01 00:01 [MEDLINE];1983/07/01 00:00 [ENTREZ]	ENGLISH ABSTRACT;JOURNAL ARTICLE									1983/07/01 00:00	19840323		1983	1983/07/01 00:00			1		0066-782X (PRINT) 0066-782X (LINKING)	0421031	ARQUIVOS BRASILEIROS DE CARDIOLOGIA	POR		20131121	1983/07/01 00:01			NLM	71-5	BRAZIL			6667162	PPUBLISH		0 (BENZOFURANS) N3RQ532IUT (AMIODARONE)	IM		ARQ BRAS CARDIOL. 1983 JUL;41(1):71-5.	MEDLINE	ARQ BRAS CARDIOL	[EFFECTS OF AMIODARONE ON THE ELASTIC PROPERTIES OF THE LEFT VENTRICLE IN CHRONIC CHAGAS' CARDIOMYOPATHY].	EFEITOS DA AMIODARONA NAS PROPRIEDADES ELÁSTICAS DO VENTRÍCULO ESQUERDO DA CARDIOMIOPATIA CHAGÁSICA CRÔNICA.	41
BELLOTTI G;SILVA LA;ESTEVES FILHO A;GRUPI C;RATI M;GALIANO N;DE MORAES AV;RAMIRES AF;PILEGGI F	BELLOTTI, G;SILVA, L A;ESTEVES FILHO, A;GRUPI, C;RATI, M;GALIANO, N;DE MORAES, A V;RAMIRES, A F;PILEGGI, F	ADULT;AMIODARONE/ADMINISTRATION & DOSAGE/PHARMACOLOGY;BENZOFURANS/PHARMACOLOGY;CHAGAS CARDIOMYOPATHY/PHYSIOPATHOLOGY;CLINICAL TRIALS AS TOPIC;ELECTROCARDIOGRAPHY;FEMALE;HEMODYNAMICS/DRUG EFFECTS;HUMANS;INJECTIONS, INTRAVENOUS;MALE;MIDDLE AGED			1983/02/01 00:00 [PUBMED];1983/02/01 00:01 [MEDLINE];1983/02/01 00:00 [ENTREZ]	CLINICAL TRIAL;ENGLISH ABSTRACT;JOURNAL ARTICLE									1983/02/01 00:00	19831123		1983	1983/02/01 00:00			2		0066-782X (PRINT) 0066-782X (LINKING)	0421031	ARQUIVOS BRASILEIROS DE CARDIOLOGIA	POR		20131121	1983/02/01 00:01			NLM	141-4	BRAZIL			6354147	PPUBLISH		0 (BENZOFURANS) N3RQ532IUT (AMIODARONE)	IM		ARQ BRAS CARDIOL. 1983 FEB;40(2):141-4.	MEDLINE	ARQ BRAS CARDIOL	[ELECTROCARDIOGRAPHIC AND HEMODYNAMIC EFFECTS OF AMIODARONE HYDROCHLORIDE BY INTRAVENOUS ROUTE].	EFEITOS ELETROCARDIOGRÁFICOS E HEMODINÂMICOS DO CLORIDRATO DE AMIODARONA POR VIA VENOSA.	40
BELLOTTI G;SILVA LA;ESTEVES FILHO A;RATI M;DE MORAES AV;RAMIRES JA;DA LUZ P;PILEGGI F	BELLOTTI, G;SILVA, L A;ESTEVES FILHO, A;RATI, M;DE MORAES, A V;RAMIRES, J A;DA LUZ, P;PILEGGI, F	ADULT;AMIODARONE/ADMINISTRATION & DOSAGE/THERAPEUTIC USE;BENZOFURANS/THERAPEUTIC USE;BLOOD PRESSURE/DRUG EFFECTS;CARDIAC OUTPUT/DRUG EFFECTS;CHAGAS CARDIOMYOPATHY/DRUG THERAPY;FEMALE;HEART FAILURE/DRUG THERAPY;HEART RATE/DRUG EFFECTS;HEMODYNAMICS/DRUG EFFECTS;HUMANS;INFUSIONS, PARENTERAL;MALE;MIDDLE AGED;TIME FACTORS;VASCULAR RESISTANCE/DRUG EFFECTS	0002-9149(83)90529-5 [PII];10.1016/0002-9149(83)90529-5 [DOI]		1983/11/01 00:00 [PUBMED];1983/11/01 00:01 [MEDLINE];1983/11/01 00:00 [ENTREZ]	JOURNAL ARTICLE	FOURTEEN PATIENTS WITH CONGESTIVE HEART FAILURE DUE TO CHRONIC CHAGAS' DISEASE HAD HEMODYNAMIC STUDIES BEFORE AND 20, 40 AND 60 MINUTES AND 24 HOURS AFTER INTRAVENOUS AMIODARONE. AMIODARONE WAS GIVEN INITIALLY AS A BOLUS (5 MG/KG); AFTER 1 HOUR A CONTINUOUS INFUSION WAS MAINTAINED FOR 24 HOURS (TOTAL DOSE 900 TO 1,050 MG). DURING THE FIRST HOUR OF OBSERVATION, HEART RATE AND CARDIAC INDEX DECREAS…								1983/11/01 00:00	19831217		1983	1983/11/01 00:00			8		0002-9149 (PRINT) 0002-9149 (LINKING)	0207277	THE AMERICAN JOURNAL OF CARDIOLOGY	ENG		20190622	1983/11/01 00:01			NLM	1046-9	UNITED STATES			6637821	PPUBLISH		0 (BENZOFURANS) N3RQ532IUT (AMIODARONE)	IM		AM J CARDIOL. 1983 NOV 1;52(8):1046-9. DOI: 10.1016/0002-9149(83)90529-5.	MEDLINE	AM J CARDIOL	HEMODYNAMIC EFFECTS OF INTRAVENOUS ADMINISTRATION OF AMIODARONE IN CONGESTIVE HEART FAILURE FROM CHRONIC CHAGAS' DISEASE.		52
BENAIM G;GARCIA CR	BENAIM, B GUSTAVO;GARCIA, CÉLIA R S	AMIODARONE/ADMINISTRATION & DOSAGE/PHARMACOLOGY;ANTIPROTOZOAL AGENTS/ADMINISTRATION & DOSAGE/PHARMACOLOGY;CALCIUM/METABOLISM;CHAGAS DISEASE/DRUG THERAPY;HOMEOSTASIS/DRUG EFFECTS;HUMANS;LEISHMANIA/DRUG EFFECTS/METABOLISM;LEISHMANIASIS/DRUG THERAPY;PHOSPHORYLCHOLINE/ADMINISTRATION & DOSAGE/ANALOGS & DERIVATIVES/PHARMACOLOGY;TRIAZOLES/ADMINISTRATION & DOSAGE/PHARMACOLOGY;TRYPANOSOMA BRUCEI BRUCEI/DR…			2012/03/22 06:00 [ENTREZ];2012/03/22 06:00 [PUBMED];2012/07/18 06:00 [MEDLINE]	JOURNAL ARTICLE;RESEARCH SUPPORT, NON-U.S. GOV'T;REVIEW	CA(2+) HAS BEEN LARGELY RECOGNIZED AS AN ESSENTIAL MESSENGER IN ALL EUKARYOTES, FROM MAMMALS TO PARASITES. THE DISRUPTION OF CA(2+) HOMEOSTASIS IN ANY CELL USUALLY DRIVES TO LETHAL EFFECTS RESULTING IN CELL DEATH BY APOPTOSIS OR NECROSIS. THIS APPEARS ALSO TO BE THE CASE IN HUMAN TRYPANOSOMATIDS, SUCH AS TRYPANOSOMA CRUZI, THE CAUSATIVE AGENT OF CHAGAS' DISEASE, TRYPANOSOMA BRUCEI, WHICH PRODUCES…	INSTITUTO DE ESTUDIOS AVANZADOS (IDEA), CARRETERA NACIONAL HOYO DE LA PUERTA, BARUTA, CARACAS, VENEZUELA.; GBENAIM@IDEA.;GOB.;VE							2012/03/22 06:00	20120717		2011	2012/03/22 06:00			3		2521-9855 (ELECTRONIC) 0127-5720 (LINKING)	8507086	TROPICAL BIOMEDICINE	ENG		20141120	2012/07/18 06:00			NLM	471-81	MALAYSIA			22433874	PPUBLISH		0 (ANTIPROTOZOAL AGENTS) 0 (TRIAZOLES) 107-73-3 (PHOSPHORYLCHOLINE) 53EY29W7EC (MILTEFOSINE) 6TK1G07BHZ (POSACONAZOLE) N3RQ532IUT (AMIODARONE) SY7Q814VUP (CALCIUM)	IM		TROP BIOMED. 2011 DEC;28(3):471-81.	MEDLINE	TROP BIOMED	TARGETING CALCIUM HOMEOSTASIS AS THE THERAPY OF CHAGAS' DISEASE AND LEISHMANIASIS - A REVIEW.		28
BENAIM G;HERNANDEZ-RODRIGUEZ V;MUJICA-GONZALEZ S;PLAZA-ROJAS L;SILVA ML;PARRA-GIMENEZ N;GARCIA-MARCHAN Y;PANIZ-MONDOLFI AE;UZCANGA G	BENAIM, GUSTAVO;HERNANDEZ-RODRIGUEZ, VANESSA;MUJICA-GONZALEZ, SHEIRA;PLAZA-ROJAS, LOURDES;SILVA, MAY LI;PARRA-GIMENEZ, NEREIDA;GARCIA-MARCHAN, YAEL;PANIZ-MONDOLFI, ALBERTO;UZCANGA, GRACIELA	AMIODARONE/ADVERSE EFFECTS/ANALOGS & DERIVATIVES/CHEMISTRY/PHARMACOLOGY;CALCIUM/METABOLISM;CHAGAS DISEASE/PARASITOLOGY;DRONEDARONE;MEMBRANE POTENTIAL, MITOCHONDRIAL/DRUG EFFECTS;TRYPANOSOMA CRUZI/DRUG EFFECTS/METABOLISM	AAC.00207-12 [PII];00207-12 [PII];10.1128/AAC.00207-12 [DOI]		2012/04/18 06:00 [ENTREZ];2012/04/18 06:00 [PUBMED];2012/10/18 06:00 [MEDLINE];2013/01/01 00:00 [PMC-RELEASE]	JOURNAL ARTICLE;RESEARCH SUPPORT, NON-U.S. GOV'T	AMIODARONE, A COMMONLY USED ANTIARRHYTHMIC, IS ALSO A POTENT AND SELECTIVE ANTI-TRYPANOSOMA CRUZI AGENT. DRONEDARONE IS AN AMIODARONE DERIVATIVE IN WHICH THE 2,5-DIIODOPHENYL MOIETY OF THE PARENTAL DRUG HAS BEEN REPLACED WITH AN UNSUBSTITUTED PHENYL GROUP AIMING TO ELIMINATE THE THYROID TOXICITY FREQUENTLY OBSERVED WITH AMIODARONE TREATMENT. DRONEDARONE HAS BEEN APPROVED BY THE FOOD AND DRUG ADMI…	INSTITUTO DE ESTUDIOS AVANZADOS, IDEA, CARACAS, VENEZUELA.; GBENAIM@IDEA.;GOB.;VE							2012/04/18 06:00	20121017	20120416	2012	2012/04/18 06:00			7		1098-6596 (ELECTRONIC) 0066-4804 (PRINT) 0066-4804 (LINKING)	0315061	ANTIMICROBIAL AGENTS AND CHEMOTHERAPY	ENG	10.1128/AAC.00207-12 [DOI]	20211021	2012/10/18 06:00			NLM	3720-5	UNITED STATES	PMC3393446	2013/01/01	22508311	PPUBLISH		JQZ1L091Y2 (DRONEDARONE) N3RQ532IUT (AMIODARONE) SY7Q814VUP (CALCIUM)	IM		ANTIMICROB AGENTS CHEMOTHER. 2012 JUL;56(7):3720-5. DOI: 10.1128/AAC.00207-12. EPUB 2012 APR 16.	MEDLINE	ANTIMICROB AGENTS CHEMOTHER	IN VITRO ANTI-TRYPANOSOMA CRUZI ACTIVITY OF DRONEDARONE, A NOVEL AMIODARONE DERIVATIVE WITH AN IMPROVED SAFETY PROFILE.		56
BENAIM G;PANIZ-MONDOLFI AE	BENAIM, GUSTAVO;PANIZ MONDOLFI, ALBERTO E	AMIODARONE/THERAPEUTIC USE;CHAGAS CARDIOMYOPATHY/DRUG THERAPY/PATHOLOGY;HUMANS;VASODILATOR AGENTS/THERAPEUTIC USE	NRCARDIO.2012.108 [PII];10.1038/NRCARDIO.2012.108 [DOI]		2012/08/08 06:00 [ENTREZ];2012/08/08 06:00 [PUBMED];2013/02/19 06:00 [MEDLINE]	JOURNAL ARTICLE;RESEARCH SUPPORT, NON-U.S. GOV'T;REVIEW	CHAGAS DISEASE HAS EMERGED AS AN IMPORTANT HEALTH PROBLEM IN THE AMERICAS AND, WITH GLOBALIZATION, IN OTHER PARTS OF THE WORLD. DRUG THERAPY FOR THIS PARASITIC INFECTION HAS REMAINED LARGELY INEFFECTIVE, ESPECIALLY IN CHRONIC STAGES OF THE DISEASE. HOWEVER, DEVELOPMENTS IN EXPERIMENTAL THERAPY MIGHT SIGNAL AN IMPORTANT ADVANCE FOR THE MANAGEMENT OF PATIENTS WITH CHAGAS DISEASE. HEREIN, WE REVIEW …	INSTITUTO DE ESTUDIOS AVANZADOS (IDEA), SARTENEJAS, BARUTA, CARACAS 1080, VENEZUELA.; GBENAIM@IDEA.;GOB.;VE							2012/08/08 06:00	20130218	20120807	2012	2012/08/08 06:00			10		1759-5010 (ELECTRONIC) 1759-5002 (LINKING)	101500075	NATURE REVIEWS. CARDIOLOGY	ENG	10.1038/NRCARDIO.2012.108 [DOI]	20211021	2013/02/19 06:00			NLM	605-9	ENGLAND			22869282	PPUBLISH		0 (VASODILATOR AGENTS) N3RQ532IUT (AMIODARONE)	IM		NAT REV CARDIOL. 2012 OCT;9(10):605-9. DOI: 10.1038/NRCARDIO.2012.108. EPUB 2012 AUG 7.	MEDLINE	NAT REV CARDIOL	THE EMERGING ROLE OF AMIODARONE AND DRONEDARONE IN CHAGAS DISEASE.		9
BENAIM G;PANIZ-MONDOLFI AE;SORDILLO EM	BENAIM, GUSTAVO;PANIZ-MONDOLFI, ALBERTO E;SORDILLO, EMILIA MIA	AMIODARONE/PHARMACOLOGY/THERAPEUTIC USE;ANIMALS;CALCIUM;CHAGAS DISEASE/DRUG THERAPY;DOGS;LEISHMANIASIS/DRUG THERAPY;TRYPANOCIDAL AGENTS;TRYPANOSOMA CRUZI	CPD-EPUB-110291 [PII];10.2174/1381612826666200928161403 [DOI]	AMIODARONE;CHAGAS DISEASE;LEISHMANIASIS;TRYPANOSOMA CRUZI;BENZOFURAN DERIVATIVES;CALCIUM;DRONEDARONE	2020/05/28 00:00 [RECEIVED];2020/07/26 00:00 [REVISED];2020/08/01 00:00 [ACCEPTED];2020/09/30 06:00 [PUBMED];2021/07/01 06:00 [MEDLINE];2020/09/29 05:25 [ENTREZ]	JOURNAL ARTICLE;RESEARCH SUPPORT, NON-U.S. GOV'T	THE REPURPOSING OR REPOSITIONING OF PREVIOUSLY-APPROVED DRUGS HAS BECOME AN ACCEPTED STRATEGY FOR THE EXPANSION OF THE PHARMACOPEIA FOR NEGLECTED DISEASES. ACCORDINGLY, AMIODARONE, AN INEXPENSIVE AND EXTENSIVELY- USED CLASS III ANTIARRHYTHMIC HAS BEEN PROPOSED AS A TREATMENT FOR CHAGAS' DISEASE AND LEISHMANIASIS. AMIODARONE HAS A POTENT TRYPANOCIDAL AND LEISHMANICIDAL ACTION, MAINLY ACTING THROUG…	INSTITUTO DE ESTUDIOS AVANZADOS (IDEA) , CARACAS, VENEZUELA.; INSTITUTO DE ESTUDIOS AVANZADOS (IDEA) , CARACAS, VENEZUELA.; DEPARTMENT OF PATHOLOGY, MOLECULAR, AND CELL-BASED MEDICINE, ICAHN SCHOOL OF MEDICINE AT MOUNT SINAI, NEW YORK, UNITED STATES.;		COPYRIGHT© BENTHAM SCIENCE PUBLISHERS; FOR ANY QUERIES, PLEASE EMAIL AT EPUB@BENTHAMSCIENCE.NET.					2020/09/29 05:25	20210630		2021	2020/09/30 06:00			15		1873-4286 (ELECTRONIC) 1381-6128 (LINKING)	9602487	CURRENT PHARMACEUTICAL DESIGN	ENG	10.2174/1381612826666200928161403 [DOI]	20210630	2021/07/01 06:00		NOTNLM	NLM	1825-1833	UNITED ARAB EMIRATES			32988342	PPUBLISH		0 (TRYPANOCIDAL AGENTS) N3RQ532IUT (AMIODARONE) SY7Q814VUP (CALCIUM)	IM		CURR PHARM DES. 2021;27(15):1825-1833. DOI: 10.2174/1381612826666200928161403.	MEDLINE	CURR PHARM DES	THE RATIONALE FOR USE OF AMIODARONE AND ITS DERIVATIVES FOR THE TREATMENT OF CHAGAS' DISEASE AND LEISHMANIASIS.		27
BENAIM G;PANIZ-MONDOLFI AE;SORDILLO EM;MARTINEZ-SOTILLO N	BENAIM, GUSTAVO;PANIZ-MONDOLFI, ALBERTO E;SORDILLO, EMILIA MIA;MARTINEZ-SOTILLO, NATHALIA	AMIODARONE;CALCIUM;CHAGAS DISEASE/DRUG THERAPY;HOMEOSTASIS;HUMANS;TRYPANOSOMA CRUZI	10.3389/FCIMB.2020.00046 [DOI]	CALCIUM;NEW DRUGS CANDIDATES;SIGNALING;THERAPEUTIC TARGET;TRYPANOSOMATIDS	2019/11/11 00:00 [RECEIVED];2020/01/24 00:00 [ACCEPTED];2020/03/06 06:00 [ENTREZ];2020/03/07 06:00 [PUBMED];2021/06/22 06:00 [MEDLINE];2020/01/01 00:00 [PMC-RELEASE]	JOURNAL ARTICLE;RESEARCH SUPPORT, NON-U.S. GOV'T;REVIEW	THERE IS NO EFFECTIVE CURE FOR CHAGAS DISEASE, WHICH IS CAUSED BY INFECTION WITH THE ARTHROPOD-BORNE PARASITE, TRYPANOSOMA CRUZI. IN THE SEARCH FOR NEW DRUGS TO TREAT CHAGAS DISEASE, POTENTIAL THERAPEUTIC TARGETS HAVE BEEN IDENTIFIED BY EXPLOITING THE DIFFERENCES BETWEEN THE MECHANISMS INVOLVED IN INTRACELLULAR CA(2+) HOMEOSTASIS, BOTH IN HUMANS AND IN TRYPANOSOMATIDS. IN THE TRYPANOSOMATID, INTR…	INSTITUTO DE ESTUDIOS AVANZADOS, CARACAS, VENEZUELA.; FACULTAD DE CIENCIAS, INSTITUTO DE BIOLOGÍA EXPERIMENTAL, UNIVERSIDAD CENTRAL DE VENEZUELA, CARACAS, VENEZUELA.; INSTITUTO DE ESTUDIOS AVANZADOS, CARACAS, VENEZUELA.; DEPARTMENT OF PATHOLOGY, MOLECULAR, AND CELL-BASED MEDICINE, ICAHN SCHOOL OF MEDICINE AT MOUNT SINAI, NEW YORK, NY, UNITED STATES.; DEPARTMENT OF PATHOLOGY, MOLECULAR, AND CELL-B…		COPYRIGHT © 2020 BENAIM, PANIZ-MONDOLFI, SORDILLO AND MARTINEZ-SOTILLO.					2020/03/06 06:00	20210617	20200214	2020	2020/03/07 06:00					2235-2988 (ELECTRONIC) 2235-2988 (LINKING)	101585359	FRONTIERS IN CELLULAR AND INFECTION MICROBIOLOGY	ENG	10.3389/FCIMB.2020.00046 [DOI] 46	20210617	2021/06/22 06:00		NOTNLM	NLM	46	SWITZERLAND	PMC7040492	2020/01/01	32133302	EPUBLISH		N3RQ532IUT (AMIODARONE) SY7Q814VUP (CALCIUM)	IM		FRONT CELL INFECT MICROBIOL. 2020 FEB 14;10:46. DOI: 10.3389/FCIMB.2020.00046. ECOLLECTION 2020.	MEDLINE	FRONT CELL INFECT MICROBIOL	DISRUPTION OF INTRACELLULAR CALCIUM HOMEOSTASIS AS A THERAPEUTIC TARGET AGAINST TRYPANOSOMA CRUZI.		10
BENAIM G;SANDERS JM;GARCIA-MARCHÁN Y;COLINA C;LIRA R;CALDERA AR;PAYARES G;SANOJA C;BURGOS JM;LEON-ROSSELL A;CONCEPCION JL;SCHIJMAN AG;LEVIN M;OLDFIELD E;URBINA JA	BENAIM, GUSTAVO;SANDERS, JOHN M;GARCIA-MARCHÁN, YAEL;COLINA, CLAUDIA;LIRA, RENEE;CALDERA, AURA R;PAYARES, GILBERTO;SANOJA, CRISTINA;BURGOS, JUAN MIGUEL;LEON-ROSSELL, ANNETTE;CONCEPCION, JUAN LUIS;SCHIJMAN, ALEJANDRO G;LEVIN, MARIANO;OLDFIELD, ERIC;URBINA, JULIO A	ACUTE DISEASE;AMIODARONE/CHEMISTRY/PHARMACOLOGY/THERAPEUTIC USE;ANIMALS;CALCIUM/METABOLISM;CHAGAS DISEASE/DRUG THERAPY;CHLOROCEBUS AETHIOPS;CRYSTALLOGRAPHY, X-RAY;DRUG SYNERGISM;ERGOSTEROL/BIOSYNTHESIS;INTRAMOLECULAR TRANSFERASES/ANTAGONISTS & INHIBITORS/CHEMISTRY;MICE;MODELS, MOLECULAR;MOLECULAR STRUCTURE;TRIAZOLES/CHEMISTRY/PHARMACOLOGY/THERAPEUTIC USE;TRYPANOCIDAL AGENTS/CHEMISTRY/PHARMACOLOGY…	10.1021/JM050691F [DOI]		2006/02/03 09:00 [PUBMED];2006/03/30 09:00 [MEDLINE];2006/02/03 09:00 [ENTREZ]	JOURNAL ARTICLE;RESEARCH SUPPORT, N.I.H., EXTRAMURAL;RESEARCH SUPPORT, NON-U.S. GOV'T	THERE IS NO EFFECTIVE TREATMENT FOR THE PREVALENT CHRONIC FORM OF CHAGAS' DISEASE IN LATIN AMERICA. ITS CAUSATIVE AGENT, THE PROTOZOAN PARASITE TRYPANOSOMA CRUZI, HAS AN ESSENTIAL REQUIREMENT FOR ERGOSTEROL, AND ERGOSTEROL BIOSYNTHESIS INHIBITORS, SUCH AS THE ANTIFUNGAL DRUG POSACONAZOLE, HAVE POTENT TRYPANOCIDAL ACTIVITY. THE ANTIARRHYTHMIC COMPOUND AMIODARONE, FREQUENTLY PRESCRIBED FOR THE SYMP…	LABORATORIO QUÍMICA BIOLÓGICA AND LABORATORIO DE PERMEABILIDAD IÓNICA, INSTITUTO VENEZOLANO DE INVESTIGACIONES CIENTÍFICAS, APARTADO 21927, CARACAS 1020A, VENEZUELA.;							2006/02/03 09:00	20060329		2006	2006/02/03 09:00		GM 08276/GM/NIGMS NIH HHS/UNITED STATES GM 65307/GM/NIGMS NIH HHS/UNITED STATES	3		0022-2623 (PRINT) 0022-2623 (LINKING)	9716531	JOURNAL OF MEDICINAL CHEMISTRY	ENG		20220321	2006/03/30 09:00			NLM	892-9	UNITED STATES			16451055	PPUBLISH		0 (TRIAZOLES) 0 (TRYPANOCIDAL AGENTS) 6TK1G07BHZ (POSACONAZOLE) EC 5.4.- (INTRAMOLECULAR TRANSFERASES) EC 5.4.99.7 (LANOSTEROL SYNTHASE) N3RQ532IUT (AMIODARONE) SY7Q814VUP (CALCIUM) Z30RAY509F (ERGOSTEROL)	IM		J MED CHEM. 2006 FEB 9;49(3):892-9. DOI: 10.1021/JM050691F.	MEDLINE	J MED CHEM	AMIODARONE HAS INTRINSIC ANTI-TRYPANOSOMA CRUZI ACTIVITY AND ACTS SYNERGISTICALLY WITH POSACONAZOLE.		49
BESTETTI R;CARDINALLI-NETO A	BESTETTI, REINALDO;CARDINALLI-NETO, AUGUSTO	AMIODARONE/THERAPEUTIC USE;ANIMALS;ANTI-ARRHYTHMIA AGENTS/THERAPEUTIC USE;CHAGAS CARDIOMYOPATHY/PARASITOLOGY/THERAPY;CHAGAS DISEASE/COMPLICATIONS;CHRONIC DISEASE;DEFIBRILLATORS, IMPLANTABLE;HUMANS;RANDOMIZED CONTROLLED TRIALS AS TOPIC;SOTALOL/THERAPEUTIC USE;TACHYCARDIA, VENTRICULAR/DRUG THERAPY;TRYPANOSOMA CRUZI	EUP060 [PII];10.1093/EUROPACE/EUP060 [DOI]		2009/03/13 09:00 [ENTREZ];2009/03/13 09:00 [PUBMED];2009/06/27 09:00 [MEDLINE]	COMMENT;LETTER								EUROPACE. 2009 FEB;11(2):164-8. DOI: 10.1093/EUROPACE/EUN325. PMID: 19056745	2009/03/13 09:00	20090626	20090311	2009	2009/03/13 09:00			4		1532-2092 (ELECTRONIC) 1099-5129 (LINKING)	100883649	EUROPACE : EUROPEAN PACING, ARRHYTHMIAS, AND CARDIAC ELECTROPHYSIOLOGY : JOURNAL OF THE WORKING GROUPS ON CARDIAC PACING, ARRHYTHMIAS, AND CARDIAC CELLULAR ELECTROPHYSIOLOGY OF THE EUROPEAN SOCIETY OF CARDIOLOGY	ENG	10.1093/EUROPACE/EUP060 [DOI]	20131121	2009/06/27 09:00			NLM	537	ENGLAND			19279026	PPUBLISH		0 (ANTI-ARRHYTHMIA AGENTS) A6D97U294I (SOTALOL) N3RQ532IUT (AMIODARONE)	IM		EUROPACE. 2009 APR;11(4):537. DOI: 10.1093/EUROPACE/EUP060. EPUB 2009 MAR 11.	MEDLINE	EUROPACE	IMPLANTABLE CARDIOVERTER DEFIBRILLATOR THERAPY FOR PATIENTS WITH CHRONIC CHAGAS' DISEASE: A RANDOMIZED TRIAL MAY NOT BE NECESSARY IN HIGH-RISK PATIENTS.		11
BESTETTI R;CARDINALLI-NETO A	BESTETTI, REINALDO B;CARDINALLI-NETO, AUGUSTO	CHAGAS CARDIOMYOPATHY/EPIDEMIOLOGY/PATHOLOGY/PREVENTION & CONTROL;DEATH, SUDDEN, CARDIAC/EPIDEMIOLOGY/PATHOLOGY/PREVENTION & CONTROL;HUMANS;TIME FACTORS	S0167-5273(08)00734-1 [PII];10.1016/J.IJCARD.2008.05.024 [DOI]		2007/12/31 00:00 [RECEIVED];2008/04/14 00:00 [REVISED];2008/05/10 00:00 [ACCEPTED];2008/08/12 09:00 [PUBMED];2009/08/28 09:00 [MEDLINE];2008/08/12 09:00 [ENTREZ]	JOURNAL ARTICLE;REVIEW	THIS ARTICLE REVIEWS EPIDEMIOLOGY, CLINICAL-MORPHOLOGICAL ASPECTS, AND PRIMARY AND SECONDARY PREVENTION OF SUDDEN CARDIAC DEATH IN PATIENTS WITH CHRONIC CHAGAS' HEART DISEASE IN THE CURRENT ERA. CHAGAS' DISEASE PATIENTS WITH LIFE-THREATENING VENTRICULAR TACHYARRHYTHMIAS ARE AT RISK OF SUDDEN CARDIAC DEATH. NO EVIDENCE-BASED SUPPORT IS AVAILABLE FOR GUIDING PROPHYLAXIS OF SUDDEN CARDIAC DEATH IN P…	DIVISION OF CARDIOLOGY, HOSPITAL DE BASE DA FACULDADE DE MEDICINA DE SÃO JOSÉ DO RIO PRETO, BRAZIL.; RBESTETTI@NETSITE.;COM.;BR							2008/08/12 09:00	20090827	20080809	2008	2008/08/12 09:00			1		1874-1754 (ELECTRONIC) 0167-5273 (LINKING)	8200291	INTERNATIONAL JOURNAL OF CARDIOLOGY	ENG	10.1016/J.IJCARD.2008.05.024 [DOI]	20081128	2009/08/28 09:00			NLM	9-17	NETHERLANDS			18692919	PPUBLISH	63		IM		INT J CARDIOL. 2008 DEC 17;131(1):9-17. DOI: 10.1016/J.IJCARD.2008.05.024. EPUB 2008 AUG 9.	MEDLINE	INT J CARDIOL	SUDDEN CARDIAC DEATH IN CHAGAS' HEART DISEASE IN THE CONTEMPORARY ERA.		131
BESTETTI R;THEODOROPOULOS TA;CARDINALLI-NETO A;CURY PM	BESTETTI, REINALDO B;THEODOROPOULOS, TATIANA A D;CARDINALLI-NETO, AUGUSTO;CURY, PATRÍCIA M	ADRENERGIC BETA-ANTAGONISTS/THERAPEUTIC USE;ANGIOTENSIN-CONVERTING ENZYME INHIBITORS/THERAPEUTIC USE;CARDIOLOGY/TRENDS;CHAGAS CARDIOMYOPATHY/COMPLICATIONS;CHRONIC DISEASE;DEATH, SUDDEN, CARDIAC/PREVENTION & CONTROL;DEFIBRILLATORS, IMPLANTABLE;DISEASE PROGRESSION;DIURETICS/THERAPEUTIC USE;HEART FAILURE/DRUG THERAPY/ETIOLOGY/PHYSIOPATHOLOGY/THERAPY;HEART TRANSPLANTATION;HUMANS;SYSTOLE	S0002-8703(08)00314-1 [PII];10.1016/J.AHJ.2008.04.023 [DOI]		2007/11/02 00:00 [RECEIVED];2008/04/29 00:00 [ACCEPTED];2008/09/02 09:00 [PUBMED];2008/09/26 09:00 [MEDLINE];2008/09/02 09:00 [ENTREZ]	JOURNAL ARTICLE	THE TREATMENT OF CHRONIC HEART FAILURE SECONDARY TO CHAGAS DISEASE HAS BEEN BASED ON EXTRAPOLATION OF DATA ACHIEVED IN THE TREATMENT OF NON-CHAGAS DISEASE HEART FAILURE. BECAUSE BETA-BLOCKERS DECREASE THE INCIDENCE OF SUDDEN CARDIAC DEATH IN NON-CHAGAS DISEASE HEART FAILURE AND SUDDEN CARDIAC DEATH OCCURS PREFERENTIALLY IN PATIENTS WITH MILD CHAGAS DISEASE HEART FAILURE, BETA-BLOCKERS MAY BE ADMI…	OUTPATIENT CARDIOMYOPATHY SERVICE, DIVISION OF CARDIOLOGY, SÃO JOSÉ DO RIO PRETO MEDICAL SCHOOL, SÃO JOSÉ DO RIO PRETO CITY, BRAZIL.; RBESTETTI@NETSITE.;COM.;BR							2008/09/02 09:00	20080925	20080711	2008	2008/09/02 09:00			3		1097-6744 (ELECTRONIC) 0002-8703 (LINKING)	0370465	AMERICAN HEART JOURNAL	ENG	10.1016/J.AHJ.2008.04.023 [DOI]	20080901	2008/09/26 09:00			NLM	422-30	UNITED STATES			18760121	PPUBLISH		0 (ADRENERGIC BETA-ANTAGONISTS) 0 (ANGIOTENSIN-CONVERTING ENZYME INHIBITORS) 0 (DIURETICS)	IM		AM HEART J. 2008 SEP;156(3):422-30. DOI: 10.1016/J.AHJ.2008.04.023. EPUB 2008 JUL 11.	MEDLINE	AM HEART J	TREATMENT OF CHRONIC SYSTOLIC HEART FAILURE SECONDARY TO CHAGAS HEART DISEASE IN THE CURRENT ERA OF HEART FAILURE THERAPY.		156
CARDINALLI-NETO A;BESTETTI R;CORDEIRO JA;RODRIGUES VC	CARDINALLI-NETO, AUGUSTO;BESTETTI, REINALDO B;CORDEIRO, JOSÉ A;RODRIGUES, VANESSA C	BRAZIL/EPIDEMIOLOGY;CHAGAS CARDIOMYOPATHY/MORTALITY;CHRONIC DISEASE;COMORBIDITY;DEATH, SUDDEN, CARDIAC/EPIDEMIOLOGY;DEFIBRILLATORS, IMPLANTABLE/STATISTICS & NUMERICAL DATA;FEMALE;HUMANS;INCIDENCE;MALE;MIDDLE AGED;PROGNOSIS;RISK ASSESSMENT/METHODS;RISK FACTORS;SURVIVAL ANALYSIS;SURVIVAL RATE;TACHYCARDIA, VENTRICULAR/MORTALITY/PREVENTION & CONTROL	JCE954 [PII];10.1111/J.1540-8167.2007.00954.X [DOI]		2007/09/29 09:00 [PUBMED];2008/01/08 09:00 [MEDLINE];2007/09/29 09:00 [ENTREZ]	CLINICAL TRIAL;JOURNAL ARTICLE	BACKGROUND: IMPLANTABLE CARDIOVERTER DEFIBRILLATORS (ICD) HAVE SPORADICALLY BEEN USED IN THE TREATMENT OF EITHER SUSTAINED VENTRICULAR TACHYCARDIA (VT) OR VENTRICULAR FIBRILLATION (VF) IN CHAGAS' DISEASE PATIENTS. THIS STUDY AIMED AT DETERMINING PREDICTORS OF ALL-CAUSE MORTALITY FOR CHAGAS' DISEASE PATIENTS RECEIVING ICD THERAPY. METHODS AND RESULTS: NINETY CONSECUTIVE PATIENTS WERE ENTERED THE S…	DEPARTMENT OF CARDIOLOGY AND CARDIOVASCULAR SURGERY, HOSPITAL DE BASE, SÃO JOSÉ DO RIO PRETO MEDICAL SCHOOL, SÃO JOSÉ DO RIO PRETO, BRAZIL.;			J CARDIOVASC ELECTROPHYSIOL. 2007 DEC;18(12):1241-3. DOI: 10.1111/J.1540-8167.2007.01011.X. PMID: 17971129 J CARDIOVASC ELECTROPHYSIOL. 2008 APR;19(4):E34-5. DOI: 10.1111/J.1540-8167.2008.01108.X. PMID: 18298517				2007/09/29 09:00	20080107	20070926	2007	2007/09/29 09:00			12		1540-8167 (ELECTRONIC) 1045-3873 (LINKING)	9010756	JOURNAL OF CARDIOVASCULAR ELECTROPHYSIOLOGY	ENG		20080506	2008/01/08 09:00			NLM	1236-40	UNITED STATES			17900257	PPUBLISH			IM		J CARDIOVASC ELECTROPHYSIOL. 2007 DEC;18(12):1236-40. DOI: 10.1111/J.1540-8167.2007.00954.X. EPUB 2007 SEP 26.	MEDLINE	J CARDIOVASC ELECTROPHYSIOL	PREDICTORS OF ALL-CAUSE MORTALITY FOR PATIENTS WITH CHRONIC CHAGAS' HEART DISEASE RECEIVING IMPLANTABLE CARDIOVERTER DEFIBRILLATOR THERAPY.		18
CARDINALLI-NETO A;LORGA-FILHO AM;SILVA EF;LIMA RP;PALMEGIANI E;BESTETTI R	CARDINALLI-NETO, AUGUSTO;LORGA-FILHO, ADALBERTO M;SILVA, ELISSANDRO F;LIMA, RENATA P;PALMEGIANI, EDUARDO;BESTETTI, REINALDO B		S2352-9067(15)30031-2 [PII];10.1016/J.IJCHA.2015.10.001 [DOI]	AMIODARONE;ARRHYTHMIAS;CHAGAS' DISEASE;ELECTROPHYSIOLOGIC STUDY;TRYPANOSOMA CRUZI	2015/08/14 00:00 [RECEIVED];2015/10/14 00:00 [REVISED];2015/10/16 00:00 [ACCEPTED];2017/08/09 06:00 [ENTREZ];2015/10/19 00:00 [PUBMED];2015/10/19 00:01 [MEDLINE];2015/10/19 00:00 [PMC-RELEASE]	JOURNAL ARTICLE		DEPARTMENT OF CARDIOLOGY AND CARDIOVASCULAR SURGERY, HOSPITAL DE BASE DE SÃO JOSÉ DO RIO PRETO, SÃO JOSÉ DO RIO PRETO, BRAZIL.; DEPARTMENT OF CARDIOLOGY AND CARDIOVASCULAR SURGERY, HOSPITAL DE BASE DE SÃO JOSÉ DO RIO PRETO, SÃO JOSÉ DO RIO PRETO, BRAZIL.; DEPARTMENT OF CARDIOLOGY AND CARDIOVASCULAR SURGERY, HOSPITAL DE BASE DE SÃO JOSÉ DO RIO PRETO, SÃO JOSÉ DO RIO PRETO, BRAZIL.; DEPARTMENT OF C…							2017/08/09 06:00		20151019	2015	2015/10/19 00:00					2352-9067 (PRINT) 2352-9067 (ELECTRONIC) 2352-9067 (LINKING)	101649525	INTERNATIONAL JOURNAL OF CARDIOLOGY. HEART & VASCULATURE	ENG	10.1016/J.IJCHA.2015.10.001 [DOI]	20201001	2015/10/19 00:01		NOTNLM	NLM	85-88	IRELAND	PMC5497327	2015/10/19	28785714	EPUBLISH					INT J CARDIOL HEART VASC. 2015 OCT 19;9:85-88. DOI: 10.1016/J.IJCHA.2015.10.001. ECOLLECTION 2015 DEC 7.	PUBMED-NOT-MEDLINE	INT J CARDIOL HEART VASC	CLINICAL PREDICTORS OF INDUCIBLE SUSTAINED VENTRICULAR TACHYCARDIA DURING ELECTROPHYSIOLOGIC STUDY IN PATIENTS WITH CHRONIC CHAGAS' HEART DISEASE.		9
CARMO AA;ROCHA MO;SILVA JL;IANNI BM;FERNANDES F;SABINO EC;RIBEIRO AL	CARMO, ANDRE A L;ROCHA, MANOEL O C;SILVA, JOSE L P;IANNI, BARBARA M;FERNANDES, FABIO;SABINO, ESTER C;RIBEIRO, ANTONIO L P	ADULT;AMIODARONE/THERAPEUTIC USE;ANTI-ARRHYTHMIA AGENTS/THERAPEUTIC USE;CHAGAS DISEASE/DRUG THERAPY/PARASITOLOGY;FEMALE;HUMANS;MALE;MIDDLE AGED;PARASITE LOAD;PARASITEMIA/DRUG THERAPY/PARASITOLOGY;RETROSPECTIVE STUDIES;TRYPANOSOMA CRUZI/ISOLATION & PURIFICATION;VENTRICULAR FIBRILLATION/DRUG THERAPY/PATHOLOGY	S0167-5273(15)00780-9 [PII];10.1016/J.IJCARD.2015.04.061 [DOI]	AMIODARONE;CHAGAS DISEASE;PARASITEMIA	2015/03/23 00:00 [RECEIVED];2015/04/08 00:00 [ACCEPTED];2015/04/22 06:00 [ENTREZ];2015/04/22 06:00 [PUBMED];2016/02/13 06:00 [MEDLINE];2016/06/15 00:00 [PMC-RELEASE]	LETTER;RESEARCH SUPPORT, N.I.H., EXTRAMURAL		HOSPITAL DAS CLÍNICAS AND FACULDADE DE MEDICINA, UNIVERSIDADE FEDERAL DE MINAS GERAIS, MINAS GERAIS, BRAZIL.; HOSPITAL DAS CLÍNICAS AND FACULDADE DE MEDICINA, UNIVERSIDADE FEDERAL DE MINAS GERAIS, MINAS GERAIS, BRAZIL.; DEPARTMENT OF STATISTICS, UNIVERSIDADE FEDERAL DE MINAS GERAIS, MINAS GERAIS, BRAZIL.; CARDIOMYOPATHY UNIT OF THE HEART INSTITUTE (INCOR), DA FACULDADE DE MEDICINA, DA UNIVERSIDAD…							2015/04/22 06:00	20160211	20150411	2015	2015/04/22 06:00		P50 AI098461/AI/NIAID NIH HHS/UNITED STATES U19 AI098461/AI/NIAID NIH HHS/UNITED STATES 1P50AI098461-01/AI/NIAID NIH HHS/UNITED STATES			1874-1754 (ELECTRONIC) 0167-5273 (PRINT) 0167-5273 (LINKING)	8200291	INTERNATIONAL JOURNAL OF CARDIOLOGY	ENG	S0167-5273(15)00780-9 [PII] 10.1016/J.IJCARD.2015.04.061 [DOI]	20181113	2016/02/13 06:00	NIHMS680662	NOTNLM	NLM	182-4	NETHERLANDS	PMC4446230	2016/06/15	25897900	PPUBLISH		0 (ANTI-ARRHYTHMIA AGENTS) N3RQ532IUT (AMIODARONE)	IM		INT J CARDIOL. 2015 JUN 15;189:182-4. DOI: 10.1016/J.IJCARD.2015.04.061. EPUB 2015 APR 11.	MEDLINE	INT J CARDIOL	AMIODARONE AND TRYPANOSOMA CRUZI PARASITEMIA IN PATIENTS WITH CHAGAS DISEASE.		189
CARMO AA;DE SOUSA MR;AGUDELO JF;BOERSMA E;ROCHA MOC;RIBEIRO ALP;MORILLO CA	CARMO, ANDRE A L;DE SOUSA, MARCOS R;AGUDELO, JUAN F;BOERSMA, ERIC;ROCHA, MANOEL O C;RIBEIRO, ANTONIO L P;MORILLO, CARLOS A	CHAGAS CARDIOMYOPATHY/COMPLICATIONS/DRUG THERAPY/SURGERY;DEATH, SUDDEN, CARDIAC/ETIOLOGY/PREVENTION & CONTROL;DEFIBRILLATORS, IMPLANTABLE;HUMANS;MORTALITY;SECONDARY PREVENTION/METHODS	S0167-5273(18)30210-9 [PII];10.1016/J.IJCARD.2018.05.091 [DOI]	AMIODARONE;ANTIARRHYTHMIC DRUGS;CHAGAS HEART FAILURE;IMPLANTABLE CARDIOVERTER-DEFIBRILLATOR;VENTRICULAR TACHYCARDIA	2018/02/07 00:00 [RECEIVED];2018/05/07 00:00 [REVISED];2018/05/23 00:00 [ACCEPTED];2018/06/07 06:00 [PUBMED];2019/02/01 06:00 [MEDLINE];2018/06/07 06:00 [ENTREZ]	JOURNAL ARTICLE;META-ANALYSIS;SYSTEMATIC REVIEW	BACKGROUND: IN PATIENTS WITH CHAGAS CARDIOMYOPATHY (CHCM), SUDDEN CARDIAC DEATH (SCD) IS THE LEADING CAUSE OF MORTALITY. IMPLANTABLE CARDIOVERTER-DEFIBRILLATOR (ICD) IS A WELL-ESTABLISHED THERAPY FOR SECONDARY PREVENTION IN PATIENTS WITH STRUCTURAL HEART DISEASE, BUT THERE ARE CONFLICTING OPINIONS REGARDING ITS EFFICACY AND SAFETY IN PATIENTS WITH CHCM. THE AIM OF THIS META-ANALYSIS WAS TO ASSESS…	HOSPITAL DAS CLÍNICAS AND FACULDADE DE MEDICINA, UNIVERSIDADE FEDERAL DE MINAS GERAIS, MINAS GERAIS, BRAZIL.; HOSPITAL DAS CLÍNICAS AND FACULDADE DE MEDICINA, UNIVERSIDADE FEDERAL DE MINAS GERAIS, MINAS GERAIS, BRAZIL.; ARRHYTHMIA & ELECTROPHYSIOLOGY SERVICE, HOSPITAL SAN VICENTE DE PAUL, MEDELLIN, COLOMBIA.; DEPARTMENT OF CARDIOLOGY, ERASMUS MC, ROTTERDAM, THE NETHERLANDS.; HOSPITAL DAS CLÍNICAS…		COPYRIGHT © 2018 ELSEVIER B.V. ALL RIGHTS RESERVED.					2018/06/07 06:00	20190131	20180529	2018	2018/06/07 06:00					1874-1754 (ELECTRONIC) 0167-5273 (LINKING)	8200291	INTERNATIONAL JOURNAL OF CARDIOLOGY	ENG	S0167-5273(18)30210-9 [PII] 10.1016/J.IJCARD.2018.05.091 [DOI]	20190418	2019/02/01 06:00		NOTNLM	NLM	88-93	NETHERLANDS			29871807	PPUBLISH			IM		INT J CARDIOL. 2018 SEP 15;267:88-93. DOI: 10.1016/J.IJCARD.2018.05.091. EPUB 2018 MAY 29.	MEDLINE	INT J CARDIOL	IMPLANTABLE CARDIOVERTER-DEFIBRILLATOR IN CHAGAS HEART DISEASE: A SYSTEMATIC REVIEW AND META-ANALYSIS OF OBSERVATIONAL STUDIES.		267
CARRASCO HA;VICUÑA AV;MOLINA C;LANDAETA A;REYNOSA J;VICUÑA N;FUENMAYOR A;LÓPEZ F	CARRASCO, H A;VICUÑA, A V;MOLINA, C;LANDAETA, A;REYNOSA, J;VICUÑA, N;FUENMAYOR, A;LÓPEZ, F	ADMINISTRATION, ORAL;ADULT;AGED;AMIODARONE/ADMINISTRATION & DOSAGE/THERAPEUTIC USE;ARRHYTHMIAS, CARDIAC/DRUG THERAPY/ETIOLOGY;BENZOFURANS/THERAPEUTIC USE;CHAGAS CARDIOMYOPATHY/COMPLICATIONS;CLINICAL TRIALS AS TOPIC;DISOPYRAMIDE/ADMINISTRATION & DOSAGE/THERAPEUTIC USE;DOUBLE-BLIND METHOD;FEMALE;HEART ATRIA/PHYSIOPATHOLOGY;HEART VENTRICLES/PHYSIOPATHOLOGY;HUMANS;MALE;MIDDLE AGED;MYOCARDIUM/PATHOLOG…	0167-5273(85)90238-4 [PII];10.1016/0167-5273(85)90238-4 [DOI]		1985/12/01 00:00 [PUBMED];1985/12/01 00:01 [MEDLINE];1985/12/01 00:00 [ENTREZ]	CLINICAL TRIAL;COMPARATIVE STUDY;JOURNAL ARTICLE;RANDOMIZED CONTROLLED TRIAL	LOW-DOSE (7 MG/KG PER DAY) DISOPYRAMIDE ADMINISTRATION TO ARRHYTHMIC CHAGASIC PATIENTS DECREASED THE FREQUENCY OF VENTRICULAR EXTRASYSTOLES IN 4 OF 17 PATIENTS (24%) AND SUPPRESSED MOST COMPLEX VENTRICULAR ARRHYTHMIAS IN 12 OF 15 PATIENTS (80%). THIS ASSESSMENT WAS MADE FROM 72-H CONTINUOUS HOLTER MONITORING RECORDED DURING THE COURSE OF THIS DOUBLE BLIND, PLACEBO-CONTROLLED RANDOMIZED CROSSOVER …								1985/12/01 00:00	19860207		1985	1985/12/01 00:00			4		0167-5273 (PRINT) 0167-5273 (LINKING)	8200291	INTERNATIONAL JOURNAL OF CARDIOLOGY	ENG		20190816	1985/12/01 00:01			NLM	425-38	NETHERLANDS			3908329	PPUBLISH		0 (BENZOFURANS) GFO928U8MQ (DISOPYRAMIDE) N3RQ532IUT (AMIODARONE)	IM		INT J CARDIOL. 1985 DEC;9(4):425-38. DOI: 10.1016/0167-5273(85)90238-4.	MEDLINE	INT J CARDIOL	EFFECT OF LOW ORAL DOSES OF DISOPYRAMIDE AND AMIODARONE ON VENTRICULAR AND ATRIAL ARRHYTHMIAS OF CHAGASIC PATIENTS WITH ADVANCED MYOCARDIAL DAMAGE.		9
CHIALE PA;HALPERN MS;NAU GJ;TAMBUSSI AM;PRZYBYLSKI J;LÁZZARI JO;ELIZARI MV;ROSENBAUM MB	CHIALE, P A;HALPERN, M S;NAU, G J;TAMBUSSI, A M;PRZYBYLSKI, J;LÁZZARI, J O;ELIZARI, M V;ROSENBAUM, M B	ADULT;AGED;AMIODARONE/ADVERSE EFFECTS/THERAPEUTIC USE;ARRHYTHMIAS, CARDIAC/DIAGNOSIS/DRUG THERAPY/ETIOLOGY;BENZOFURANS/THERAPEUTIC USE;CHAGAS CARDIOMYOPATHY/COMPLICATIONS/DIAGNOSIS;CHRONIC DISEASE;DOSE-RESPONSE RELATIONSHIP, DRUG;ELECTROCARDIOGRAPHY;HUMANS;MIDDLE AGED	0002-8703(84)90311-9 [PII];10.1016/0002-8703(84)90311-9 [DOI]		1984/04/01 00:00 [PUBMED];1984/04/01 00:01 [MEDLINE];1984/04/01 00:00 [ENTREZ]	JOURNAL ARTICLE;RESEARCH SUPPORT, NON-U.S. GOV'T	ORAL AMIODARONE WAS ADMINISTERED TO 24 PATIENTS WITH CHRONIC CHAGASIC MYOCARDITIS (CCM) AND MALIGNANT VENTRICULAR ARRHYTHMIAS. CONTROL 24-HOUR HOLTER RECORDINGS REVEALED FREQUENT VENTRICULAR PREMATURE BEATS (VPBS) (157 TO 2572/HR; MEAN 714 +/- 125), MULTIFORM VPBS, AND COUNTLESS NUMBERS OF VENTRICULAR COUPLETS IN ALL PATIENTS, R-ON-T PHENOMENON IN 17 PATIENTS, AND VENTRICULAR TACHYCARDIA IN 21 PA…								1984/04/01 00:00	19840425		1984	1984/04/01 00:00			4		0002-8703 (PRINT) 0002-8703 (LINKING)	0370465	AMERICAN HEART JOURNAL	ENG		20190626	1984/04/01 00:01			NLM	656-65	UNITED STATES			6702559	PPUBLISH		0 (BENZOFURANS) N3RQ532IUT (AMIODARONE)	IM		AM HEART J. 1984 APR;107(4):656-65. DOI: 10.1016/0002-8703(84)90311-9.	MEDLINE	AM HEART J	EFFICACY OF AMIODARONE DURING LONG-TERM TREATMENT OF MALIGNANT VENTRICULAR ARRHYTHMIAS IN PATIENTS WITH CHRONIC CHAGASIC MYOCARDITIS.		107
CRUZ JS;MACHADO FS;ROPERT C;ROMAN-CAMPOS D	CRUZ, JADER SANTOS;MACHADO, FABIANA SIMÃO;ROPERT, CATHERINE;ROMAN-CAMPOS, DANILO	ACTION POTENTIALS;ANIMALS;ANTI-INFLAMMATORY AGENTS/THERAPEUTIC USE;ATRIAL REMODELING;CHAGAS CARDIOMYOPATHY/DRUG THERAPY/METABOLISM/PARASITOLOGY/PHYSIOPATHOLOGY;HEART CONDUCTION SYSTEM/DRUG EFFECTS/METABOLISM/PARASITOLOGY/PHYSIOPATHOLOGY;HEART RATE;HOST-PATHOGEN INTERACTIONS;HUMANS;INFLAMMATION MEDIATORS/ANTAGONISTS & INHIBITORS/METABOLISM;MYOCARDIAL CONTRACTION;MYOCARDITIS/DRUG THERAPY/METABOLISM…	S1050-1738(16)30111-6 [PII];10.1016/J.TCM.2016.08.003 [DOI]	ACTION POTENTIAL;CARDIAC ELECTROPHYSIOLOGY;CHAGAS DISEASE;CYTOKINE;TRYPANOSOMA CRUZI;TUMOR NECROSIS FACTOR	2016/05/17 00:00 [RECEIVED];2016/07/29 00:00 [REVISED];2016/08/05 00:00 [ACCEPTED];2016/09/14 06:00 [PUBMED];2017/07/19 06:00 [MEDLINE];2016/09/14 06:00 [ENTREZ]	JOURNAL ARTICLE;RESEARCH SUPPORT, NON-U.S. GOV'T;REVIEW	CHAGAS DISEASE IS CAUSED BY THE TRYPANOSOMATID TRYPANOSOMA CRUZI, WHICH CHRONICALLY CAUSES HEART PROBLEMS IN UP TO 30% OF INFECTED PATIENTS. CHAGAS DISEASE WAS INITIALLY RESTRICTED TO LATIN AMERICA. HOWEVER, DUE TO MIGRATORY EVENTS, THIS DISEASE MAY BECOME A SERIOUS WORLDWIDE HEALTH PROBLEM. DURING CHAGAS DISEASE, MANY PATIENTS DIE OF CARDIAC ARRHYTHMIA DESPITE THE APPARENT BENEFITS OF ANTI-ARRHY…	DEPARTAMENTO DE BIOQUÍMICA E IMUNOLOGIA, INSTITUTO DE CIÊNCIAS BIOLÓGICAS, UNIVERSIDADE FEDERAL DE MINAS GERAIS, PAMPULHA, MINAS GERAIS, BRAZIL.; DEPARTAMENTO DE BIOQUÍMICA E IMUNOLOGIA, INSTITUTO DE CIÊNCIAS BIOLÓGICAS, UNIVERSIDADE FEDERAL DE MINAS GERAIS, PAMPULHA, MINAS GERAIS, BRAZIL.; DEPARTAMENTO DE BIOQUÍMICA E IMUNOLOGIA, INSTITUTO DE CIÊNCIAS BIOLÓGICAS, UNIVERSIDADE FEDERAL DE MINAS GE…		COPYRIGHT © 2016 ELSEVIER INC. ALL RIGHTS RESERVED.	TRENDS CARDIOVASC MED. 2017 FEB;27(2):92-94. DOI: 10.1016/J.TCM.2016.08.007. PMID: 27686273				2016/09/14 06:00	20170718	20160811	2017	2016/09/14 06:00			2		1873-2615 (ELECTRONIC) 1050-1738 (LINKING)	9108337	TRENDS IN CARDIOVASCULAR MEDICINE	ENG	S1050-1738(16)30111-6 [PII] 10.1016/J.TCM.2016.08.003 [DOI]	20180320	2017/07/19 06:00		NOTNLM	NLM	81-91	UNITED STATES			27622432	PPUBLISH		0 (ANTI-INFLAMMATORY AGENTS) 0 (INFLAMMATION MEDIATORS) 0 (TRANSFORMING GROWTH FACTOR BETA) 0 (TUMOR NECROSIS FACTOR-ALPHA)	IM		TRENDS CARDIOVASC MED. 2017 FEB;27(2):81-91. DOI: 10.1016/J.TCM.2016.08.003. EPUB 2016 AUG 11.	MEDLINE	TRENDS CARDIOVASC MED	MOLECULAR MECHANISMS OF CARDIAC ELECTROMECHANICAL REMODELING DURING CHAGAS DISEASE: ROLE OF TNF AND TGF-Β.		27
D'AVILA A;SPLINTER R;SVENSON RH;SCANAVACCA M;PRUITT E;KASELL J;SOSA E	D'AVILA, ANDRÉ;SPLINTER, ROBERT;SVENSON, ROBERT H;SCANAVACCA, MAURICIO;PRUITT, ERNEST;KASELL, JACKIE;SOSA, EDUARDO	ANIMALS;CATHETER ABLATION/INSTRUMENTATION/METHODS;CHAGAS CARDIOMYOPATHY/COMPLICATIONS;DEATH, SUDDEN, CARDIAC/ETIOLOGY/PREVENTION & CONTROL;DISEASE MODELS, ANIMAL;DOGS;ELECTROCARDIOGRAPHY;ELECTROPHYSIOLOGIC TECHNIQUES, CARDIAC/INSTRUMENTATION/METHODS;HUMANS;INFRARED RAYS/THERAPEUTIC USE;LASER COAGULATION/INSTRUMENTATION/METHODS;LASER THERAPY/INSTRUMENTATION/METHODS;MYOCARDIAL INFARCTION/COMPLICATI…	10.1023/A:1020811915133 [DOI]		2002/10/23 04:00 [PUBMED];2003/02/22 04:00 [MEDLINE];2002/10/23 04:00 [ENTREZ]	JOURNAL ARTICLE;RESEARCH SUPPORT, NON-U.S. GOV'T;REVIEW	CHRONIC CHAGAS' MYOCARDITIS CAN ALTER THE MYOCARDIAL SUBSTRATE IN A WAY THAT FACILITATES THE EMERGENCE OF FATAL VT IN A WAY SIMILAR TO THE LONG-TERM CONSEQUENCES OF MYOCARDIAL INFARCTION. POST-MYOCARDIAL INFARCTION AND CHAGAS' VT SHARE MANY SIMILARITIES: THEY ARE BOTH MACROREENTRANT CIRCUITS, ENTRAINABLE, INVOLVING ANY WALL SEGMENT FROM THE ENDOCARDIUM TO THE EPICARDIUM. HOWEVER, AS COMPARED TO P…	UNIT OF CARDIAC ARRHYTHMIA OF THE HEART INSTITUTE (INCOR) OF THE UNIVERSITY OF SÃO PAULO MEDICAL SCHOOL, BRAZIL.;							2002/10/23 04:00	20030221		2002	2002/10/23 04:00			1		1383-875X (PRINT) 1383-875X (LINKING)	9708966	JOURNAL OF INTERVENTIONAL CARDIAC ELECTROPHYSIOLOGY : AN INTERNATIONAL JOURNAL OF ARRHYTHMIAS AND PACING	ENG		20191106	2003/02/22 04:00			NLM	23-38	NETHERLANDS			12391418	PPUBLISH	53		IM		J INTERV CARD ELECTROPHYSIOL. 2002 AUG;7(1):23-38. DOI: 10.1023/A:1020811915133.	MEDLINE	J INTERV CARD ELECTROPHYSIOL	NEW PERSPECTIVES ON CATHETER-BASED ABLATION OF VENTRICULAR TACHYCARDIA COMPLICATING CHAGAS' DISEASE: EXPERIMENTAL EVIDENCE OF THE EFFICACY OF NEAR INFRARED LASERS FOR CATHETER ABLATION OF CHAGAS' VT.		7
DE PAOLA AA;GONDIN AA;HARA V;MENDONÇA A	DE PAOLA, A A;GONDIN, A A;HARA, V;MENDONÇA, A	ANTI-ARRHYTHMIA AGENTS/ADMINISTRATION & DOSAGE/THERAPEUTIC USE;ARRHYTHMIAS, CARDIAC/DRUG THERAPY;CHAGAS CARDIOMYOPATHY/COMPLICATIONS/DRUG THERAPY;CHRONIC DISEASE;HUMANS;PROGNOSIS;TACHYCARDIA, VENTRICULAR/DRUG THERAPY/ETIOLOGY	10.1590/S1516-31801995000200018 [DOI]		1995/03/01 00:00 [PUBMED];1995/03/01 00:01 [MEDLINE];1995/03/01 00:00 [ENTREZ]	COMPARATIVE STUDY;JOURNAL ARTICLE;REVIEW	THERE ARE NO CONTROLLED CLINICAL TRIALS EVALUATING DRUG THERAPY IN PATIENTS WITH VENTRICULAR ARRHYTHMIAS AND CHRONIC CHAGASIC CARDIOMYOPATHY. EMPIRICAL TREATMENT WITH DISOPYRAMIDE (400-1, 1,000MG/D), PHENYTOIN (4-6MG/D), MEXILETINE 600-1,200MG/D), PROPAFENONE (900MG/D), AMIODARONE (LOADING: 1,000MG/D, 10-14 DAYS; MAINTENANCE 200-600MG/D), AND SOTALOL (320MG/D) HAD EFFICACY AND TOLERANCE RANGING F…	ESCOLA PAULISTA DE MEDICINA - SÃO PAULO, BRAZIL.;							1995/03/01 00:00	19960722		1995	1995/03/01 00:00			2		1516-3180 (PRINT) 1516-3180 (LINKING)	100897261	SAO PAULO MEDICAL JOURNAL = REVISTA PAULISTA DE MEDICINA	ENG		20190920	1995/03/01 00:01			NLM	858-61	BRAZIL			8650487	PPUBLISH	29	0 (ANTI-ARRHYTHMIA AGENTS)	IM		SAO PAULO MED J. 1995 MAR-APR;113(2):858-61. DOI: 10.1590/S1516-31801995000200018.	MEDLINE	SAO PAULO MED J	MEDICAL TREATMENT OF CARDIAC ARRHYTHMIAS IN CHAGAS' HEART DISEASE.		113
DOURADO KC;BESTETTI R;CORDEIRO JA;THEODOROPOULOS TA	DOURADO, KELLY C;BESTETTI, REINALDO B;CORDEIRO, JOSÉ A;THEODOROPOULOS, TATIANA A	ADULT;CHAGAS CARDIOMYOPATHY/COMPLICATIONS/PHYSIOPATHOLOGY;FEMALE;HEART FAILURE/ETIOLOGY/PHYSIOPATHOLOGY;HUMANS;MALE;MIDDLE AGED;PROGNOSIS;QUALITY OF LIFE	S0167-5273(05)00587-5 [PII];10.1016/J.IJCARD.2005.03.041 [DOI]		2005/03/09 00:00 [RECEIVED];2005/03/12 00:00 [ACCEPTED];2006/03/08 09:00 [PUBMED];2006/08/09 09:00 [MEDLINE];2006/03/08 09:00 [ENTREZ]	LETTER	QUALITY OF LIFE WAS ASSESSED BY THE MINNESOTA LIVING WITH HEART FAILURE QUESTIONNAIRE IN 61 PATIENTS WITH CHRONIC SYSTOLIC HEART FAILURE SECONDARY TO CHAGAS' CARDIOMYOPATHY. MEAN TOTAL SCORE WAS 37.3+/-21.4, MEAN PHYSICAL DIMENSION SCORE 15.3+/-9.9 AND MEAN EMOTIONAL DIMENSION SCORE 7.4+/-5.2. A NEGATIVE CORRELATION BETWEEN TOTAL SCORE AND HEMOGLOBIN LEVELS, SYSTOLIC AND DIASTOLIC BLOOD PRESSURE …								2006/03/08 09:00	20060808		2006	2006/03/08 09:00			3		0167-5273 (PRINT) 0167-5273 (LINKING)	8200291	INTERNATIONAL JOURNAL OF CARDIOLOGY	ENG		20071115	2006/08/09 09:00			NLM	412-3	NETHERLANDS			16520133	PPUBLISH			IM		INT J CARDIOL. 2006 APR 14;108(3):412-3. DOI: 10.1016/J.IJCARD.2005.03.041.	MEDLINE	INT J CARDIOL	ASSESSMENT OF QUALITY OF LIFE IN PATIENTS WITH CHRONIC HEART FAILURE SECONDARY TO CHAGAS' CARDIOMYOPATHY.		108
DREICON AH;ARMAGANIJAN L;MOREIRA DAR;LOPES RD;VALDIGEM BP	DREICON, ALEXIA HALLACK;ARMAGANIJAN, LUCIANA;MOREIRA, DALMO ANTONIO RIBEIRO;LOPES, RENATO DELÁSCIO;VALDIGEM, BRUNO PEREIRA	MALE;HUMANS;FEMALE;RETROSPECTIVE STUDIES;STROKE VOLUME;VENTRICULAR FUNCTION, LEFT;BRAZIL/EPIDEMIOLOGY;ARRHYTHMIAS, CARDIAC/COMPLICATIONS;BUNDLE-BRANCH BLOCK/COMPLICATIONS;SYNCOPE/ETIOLOGY;CHAGAS DISEASE/COMPLICATIONS;ELECTROCARDIOGRAPHY/ADVERSE EFFECTS	S0104-42302023001200628 [PII];10.1590/1806-9282.20230322 [DOI]		2023/08/21 00:00 [RECEIVED];2023/08/22 00:00 [ACCEPTED];2023/12/11 12:43 [MEDLINE];2023/12/06 18:42 [PUBMED];2023/12/06 12:44 [ENTREZ];2023/11/24 00:00 [PMC-RELEASE]	JOURNAL ARTICLE	BACKGROUND: INVESTIGATION OF SYNCOPE INVOLVES THE USE OF ELECTROPHYSIOLOGICAL STUDY, PARTICULARLY IN PATIENTS WITH CARDIAC CONDUCTION DISORDER. THERE IS CONFLICTING EVIDENCE ABOUT THE ROLE OF ELECTROPHYSIOLOGICAL STUDY IN PATIENTS WITH CHAGAS DISEASE. OBJECTIVE: THE OBJECTIVE OF THIS STUDY WAS TO EVALUATE THE ELECTROPHYSIOLOGICAL STUDY FINDINGS IN PATIENTS WITH CHAGAS DISEASE AND BUNDLE BRANCH BL…	DANTE PAZZANESE INSTITUTE OF CARDIOLOGY, ELECTROPHYSIOLOGY AND CLINICAL ARRHYTHMIAS - SÃO PAULO (SP), BRAZIL.; DANTE PAZZANESE INSTITUTE OF CARDIOLOGY, ELECTROPHYSIOLOGY AND CLINICAL ARRHYTHMIAS - SÃO PAULO (SP), BRAZIL.; DANTE PAZZANESE INSTITUTE OF CARDIOLOGY, ELECTROPHYSIOLOGY AND CLINICAL ARRHYTHMIAS - SÃO PAULO (SP), BRAZIL.; DUKE UNIVERSITY, DIVISION OF CARDIOLOGY - DURHAM (NC), UNITED STAT…	ORCID: 0000-0002-3999-6111 ORCID: 0000-0003-3100-3557 ORCID: 0000-0003-3962-9992 ORCID: 0000-0003-2999-4961 ORCID: 0000-0003-0676-2033				CONFLICTS OF INTEREST: THE AUTHORS DECLARE THERE IS NO CONFLICTS OF INTEREST.		2023/12/06 12:44	20231211	20231124	2023	2023/12/06 18:42			12		1806-9282 (ELECTRONIC) 0104-4230 (PRINT) 0104-4230 (LINKING)	9308586	REVISTA DA ASSOCIACAO MEDICA BRASILEIRA (1992)	ENG	S0104-42302023001200628 [PII] 10.1590/1806-9282.20230322 [DOI] E20230322	20231211	2023/12/11 12:43			NLM	E20230322	BRAZIL	PMC10691369	2023/11/24	38055450	EPUBLISH			IM		REV ASSOC MED BRAS (1992). 2023 NOV 24;69(12):E20230322. DOI: 10.1590/1806-9282.20230322. ECOLLECTION 2023.	MEDLINE	REV ASSOC MED BRAS (1992)	ELECTROPHYSIOLOGICAL STUDY IN CHAGASICS WITH SYNCOPE AND CONDUCTION DISORDER.		69
DUBNER S;SCHAPACHNIK E;RIERA AR;VALERO E	DUBNER, SÉRGIO;SCHAPACHNIK, EDGARDO;RIERA, ANDRÉS RICARDO PÉREZ;VALERO, ELINA	CARDIAC PACING, ARTIFICIAL/STANDARDS;CARDIOVASCULAR AGENTS/THERAPEUTIC USE;CHAGAS DISEASE/DIAGNOSIS/THERAPY;DIAGNOSTIC TECHNIQUES, CARDIOVASCULAR/STANDARDS;HUMANS;QUALITY ASSURANCE, HEALTH CARE			2008/11/29 09:00 [PUBMED];2009/04/08 09:00 [MEDLINE];2008/11/29 09:00 [ENTREZ]	JOURNAL ARTICLE;REVIEW	CHAGAS' DISEASE OR AMERICAN TRYPANOSOMIASIS, IS A POTENTIALLY LETHAL PARASITIC ZOONOSIS PREVALENT AND ENDEMIC ONLY IN LATIN AMERICA, CAUSED BY THE FLAGELLATE PROTOZOA TRYPANOSOMA CRUZI. IT HAS 3 DIFFERENT STAGES, ACUTE, INDETERMINATE AND CHRONIC PHASE, WITH THE CHANCE OF AN ETIOLOGICAL APPROACH IN THE FIRST STAGE AND PHARMACOLOGICAL AND NON-PHARMACOLOGICAL TREATMENT IN THE CHRONIC PHASE. THERE AR…	ARRHYTHMIAS AND ELECTROPHYSIOLOGY SERVICE, CLINICA Y MATERNIDAD SUIZO ARGENTINA, BUENOS AIRES, ARGENTINA.; DUBNER@CIUDAD.;COM.;AR							2008/11/29 09:00	20090407		2008	2008/11/29 09:00			6		1898-018X (ELECTRONIC) 1898-018X (LINKING)	101392712	CARDIOLOGY JOURNAL	ENG		20081128	2009/04/08 09:00			NLM	493-504	POLAND			19039752	PPUBLISH	54	0 (CARDIOVASCULAR AGENTS)	IM		CARDIOL J. 2008;15(6):493-504.	MEDLINE	CARDIOL J	CHAGAS DISEASE: STATE-OF-THE-ART OF DIAGNOSIS AND MANAGEMENT.		15
FORTES SILVA HE;DE ALMEIDA RS;SILVEIRA DB;LLAGUNO M;RESENDE LAPR;DIAS DA SILVA VJ;CORREIA D	FORTES SILVA, HENRIETTE ELENA;DE ALMEIDA, RENAN SANDOVAL;SILVEIRA, DANILO BATISTA;LLAGUNO, MAURÍCIO;RESENDE, LUIZ ANTÔNIO PERTILI RODRIGUES;DIAS DA SILVA, VALDO JOSÉ;CORREIA, DALMO	AGED;AMIODARONE/PHARMACOLOGY/THERAPEUTIC USE;ANTI-ARRHYTHMIA AGENTS/PHARMACOLOGY/THERAPEUTIC USE;ARRHYTHMIAS, CARDIAC/COMPLICATIONS/DRUG THERAPY;AUTONOMIC NERVOUS SYSTEM/DRUG EFFECTS;CHAGAS CARDIOMYOPATHY/COMPLICATIONS/PHYSIOPATHOLOGY;CHRONIC DISEASE;CROSS-SECTIONAL STUDIES;FEMALE;HEART RATE/DRUG EFFECTS;HUMANS;MALE;MIDDLE AGED;TIME FACTORS	10.1111/PACE.13384 [DOI]	CHAGAS DISEASE;AMIODARONE;CARDIAC AUTONOMIC MODULATION;HEART RATE VARIABILITY	2017/10/04 00:00 [RECEIVED];2018/04/24 00:00 [ACCEPTED];2018/05/22 06:00 [PUBMED];2019/12/18 06:00 [MEDLINE];2018/05/22 06:00 [ENTREZ]	JOURNAL ARTICLE;OBSERVATIONAL STUDY;RESEARCH SUPPORT, NON-U.S. GOV'T	BACKGROUND: PATIENTS WITH CHRONIC CHAGAS CARDIOPATHY (CCC), WHICH MAY BE ASSOCIATED WITH CARDIAC ARRHYTHMIAS, FREQUENTLY USE AMIODARONE, AN ANTIARRHYTHMIC DRUG THAT, EXPERIMENTALLY, APPEARS TO MODULATE THE CARDIAC AUTONOMIC FUNCTION. OBJECTIVE: THE PRESENT CROSS-SECTIONAL OBSERVATIONAL STUDY AIMED TO EVALUATE AUTONOMIC CARDIAC MODULATION IN PATIENTS WITH CCC UNDERGOING CHRONIC AMIODARONE THERAPY.…	DIVISION OF INFECTIOUS DISEASES, INTERNAL MEDICINE DEPARTMENT, TRIANGULO MINEIRO FEDERAL UNIVERSITY, UBERABA, MG, BRAZIL.; DIVISION OF INFECTIOUS DISEASES, INTERNAL MEDICINE DEPARTMENT, TRIANGULO MINEIRO FEDERAL UNIVERSITY, UBERABA, MG, BRAZIL.; DIVISION OF INFECTIOUS DISEASES, INTERNAL MEDICINE DEPARTMENT, TRIANGULO MINEIRO FEDERAL UNIVERSITY, UBERABA, MG, BRAZIL.; DIVISION OF INFECTIOUS DISEASE…	ORCID: 0000-0001-6918-3181	© 2018 WILEY PERIODICALS, INC.					2018/05/22 06:00	20191212	20180608	2018	2018/05/22 06:00			7		1540-8159 (ELECTRONIC) 0147-8389 (LINKING)	7803944	PACING AND CLINICAL ELECTROPHYSIOLOGY : PACE	ENG	10.1111/PACE.13384 [DOI]	20200108	2019/12/18 06:00		NOTNLM	NLM	788-798	UNITED STATES			29781516	PPUBLISH		0 (ANTI-ARRHYTHMIA AGENTS) N3RQ532IUT (AMIODARONE)	IM		PACING CLIN ELECTROPHYSIOL. 2018 JUL;41(7):788-798. DOI: 10.1111/PACE.13384. EPUB 2018 JUN 8.	MEDLINE	PACING CLIN ELECTROPHYSIOL	CARDIAC AUTONOMIC MODULATION AND LONG-TERM USE OF AMIODARONE IN PATIENTS WITH CHRONIC CHAGASIC CARDIOPATHY.		41
GALI WL;SARABANDA AV;BAGGIO JM;FERREIRA LG;GOMES GG;MARIN-NETO JA;JUNQUEIRA LF	GALI, WAGNER L;SARABANDA, ALVARO V;BAGGIO, JOSÉ M;FERREIRA, LUÍS G;GOMES, GUSTAVO G;MARIN-NETO, J ANTÔNIO;JUNQUEIRA, LUIZ F	ACCELERATED IDIOVENTRICULAR RHYTHM/ETIOLOGY/THERAPY;ADULT;AGED;AMIODARONE/THERAPEUTIC USE;ANTI-ARRHYTHMIA AGENTS/THERAPEUTIC USE;CHAGAS CARDIOMYOPATHY/COMPLICATIONS/THERAPY;DEATH, SUDDEN, CARDIAC/ETIOLOGY/PREVENTION & CONTROL;DEFIBRILLATORS, IMPLANTABLE;FEMALE;HISTORICALLY CONTROLLED STUDY;HUMANS;MALE;MIDDLE AGED;SECONDARY PREVENTION;SEVERITY OF ILLNESS INDEX;STROKE VOLUME;TACHYCARDIA, VENTRICULA…	EUT422 [PII];10.1093/EUROPACE/EUT422 [DOI]	AMIODARONE;CHAGAS' DISEASE;IMPLANTABLE CARDIOVERTER-DEFIBRILLATOR	2014/02/01 06:00 [ENTREZ];2014/02/01 06:00 [PUBMED];2015/01/03 06:00 [MEDLINE]	COMPARATIVE STUDY;JOURNAL ARTICLE;OBSERVATIONAL STUDY	AIMS: EVIDENCE IS INCONCLUSIVE CONCERNING THE BENEFIT OF IMPLANTABLE CARDIOVERTER-DEFIBRILLATORS (ICDS) FOR SECONDARY PREVENTION OF MORTALITY IN PATIENTS WITH CHAGAS' HEART DISEASE (CHHD). THE AIM OF THIS STUDY WAS TO COMPARE THE OUTCOMES OF CHHD PATIENTS WITH LIFE-THREATENING VENTRICULAR ARRHYTHMIAS (VAS), WHO WERE TREATED EITHER WITH ICD IMPLANTATION PLUS AMIODARONE OR WITH AMIODARONE ALONE. ME…	CLINICAL ARRHYTHMIA AND PACEMAKER UNIT, INSTITUTO DE CARDIOLOGIA DO DISTRITO FEDERAL (IC-DF), FUNDAÇÃO UNIVERSITÁRIA DE CARDIOLOGIA (FUC), AOS 02 BLOCO B APTO 604, BRASÍLIA, 70660-022 DF, BRAZIL.;							2014/02/01 06:00	20150102	20140130	2014	2014/02/01 06:00			5		1532-2092 (ELECTRONIC) 1099-5129 (LINKING)	100883649	EUROPACE : EUROPEAN PACING, ARRHYTHMIAS, AND CARDIAC ELECTROPHYSIOLOGY : JOURNAL OF THE WORKING GROUPS ON CARDIAC PACING, ARRHYTHMIAS, AND CARDIAC CELLULAR ELECTROPHYSIOLOGY OF THE EUROPEAN SOCIETY OF CARDIOLOGY	ENG	10.1093/EUROPACE/EUT422 [DOI]	20140506	2015/01/03 06:00		NOTNLM	NLM	674-80	ENGLAND			24481778	PPUBLISH		0 (ANTI-ARRHYTHMIA AGENTS) N3RQ532IUT (AMIODARONE)	IM		EUROPACE. 2014 MAY;16(5):674-80. DOI: 10.1093/EUROPACE/EUT422. EPUB 2014 JAN 30.	MEDLINE	EUROPACE	IMPLANTABLE CARDIOVERTER-DEFIBRILLATORS FOR TREATMENT OF SUSTAINED VENTRICULAR ARRHYTHMIAS IN PATIENTS WITH CHAGAS' HEART DISEASE: COMPARISON WITH A CONTROL GROUP TREATED WITH AMIODARONE ALONE.		16
GINIGER AG;RETYK EO;LAIÑO RA;SANANES EG;LAPUENTE AR	GINIGER, A G;RETYK, E O;LAIÑO, R A;SANANES, E G;LAPUENTE, A R	ADULT;AGED;AMIODARONE/THERAPEUTIC USE;CHAGAS CARDIOMYOPATHY/DIAGNOSIS/MORTALITY/PHYSIOPATHOLOGY;ECHOCARDIOGRAPHY;ELECTRIC STIMULATION;ELECTROPHYSIOLOGY;FEMALE;HEART VENTRICLES/PHYSIOPATHOLOGY;HUMANS;MALE;MIDDLE AGED;SURVIVAL RATE;TACHYCARDIA/DIAGNOSIS/DRUG THERAPY/MORTALITY/PHYSIOPATHOLOGY	0002-9149(92)91190-F [PII];10.1016/0002-9149(92)91190-F [DOI]		1992/08/15 00:00 [PUBMED];1992/08/15 00:01 [MEDLINE];1992/08/15 00:00 [ENTREZ]	JOURNAL ARTICLE	THIS STUDY EXAMINED THE USEFULNESS OF THE ELECTROPHYSIOLOGIC APPROACH FOR SELECTING ANTIARRHYTHMIC DRUG THERAPY TO IMPROVE SURVIVAL IN PATIENTS WITH VENTRICULAR TACHYCARDIA (VT) AND CHAGAS' DISEASE. A TOTAL OF 71 CONSECUTIVE CHAGASIC PATIENTS UNDERGOING TREATMENT AND EVALUATION OF VT WERE ANALYZED. PROGRAMMED ELECTRICAL STIMULATION (PES) WAS PERFORMED IN 45 PATIENTS, SUSTAINED VT WAS INDUCED IN 1…	DEPARTMENT OF MEDICINE, HOSPITAL MARIANO R.; CASTEX, BUENOS AIRES, ARGENTINA.;							1992/08/15 00:00	19920903		1992	1992/08/15 00:00			4		0002-9149 (PRINT) 0002-9149 (LINKING)	0207277	THE AMERICAN JOURNAL OF CARDIOLOGY	ENG		20190622	1992/08/15 00:01			NLM	459-62	UNITED STATES			1642183	PPUBLISH		N3RQ532IUT (AMIODARONE)	IM		AM J CARDIOL. 1992 AUG 15;70(4):459-62. DOI: 10.1016/0002-9149(92)91190-F.	MEDLINE	AM J CARDIOL	VENTRICULAR TACHYCARDIA IN CHAGAS' DISEASE.		70
GRECO OT;LORGA AM;GARZON SA;YOUNAN I;BELLINI AJ;BILAQUI A;DE ARAÚJO JD;NICOLAU JC;JACOB JL;ARDITO RV;AYOUB JC;BRAILE DM	GRECO, O T;LORGA, A M;GARZON, S A;YOUNAN, I;BELLINI, A J;BILAQUI, A;DE ARAÚJO, J D;NICOLAU, J C;JACOB, J L;ARDITO, R V;AYOUB, J C;BRAILE, D M	ADULT;AGED;AMIODARONE/ADVERSE EFFECTS/THERAPEUTIC USE;ARRHYTHMIAS, CARDIAC/DRUG THERAPY/ETIOLOGY;BENZOFURANS/THERAPEUTIC USE;CHAGAS CARDIOMYOPATHY/COMPLICATIONS;FEMALE;HUMANS;MALE;MIDDLE AGED			1980/08/01 00:00 [PUBMED];1980/08/01 00:01 [MEDLINE];1980/08/01 00:00 [ENTREZ]	ENGLISH ABSTRACT;JOURNAL ARTICLE									1980/08/01 00:00	19810513		1980	1980/08/01 00:00			2		0066-782X (PRINT) 0066-782X (LINKING)	0421031	ARQUIVOS BRASILEIROS DE CARDIOLOGIA	POR		20131121	1980/08/01 00:01			NLM	177-81	BRAZIL			7213094	PPUBLISH		0 (BENZOFURANS) N3RQ532IUT (AMIODARONE)	IM		ARQ BRAS CARDIOL. 1980 AUG;35(2):177-81.	MEDLINE	ARQ BRAS CARDIOL	[AMIODARONE IN VENTRICULAR ARRHYTHMIAS OF CHRONIC CHAGAS CARDIOPATHY].	A AMIODARONA NAS ARRITMIAS VENTRICULARES DA CARDIOPATIA CHAGÁSICA CRÓNICA.	35
HAEDO AH;CHIALE PA;BANDIERI JD;LÁZZARI JO;ELIZARI MV;ROSENBAUM MB	HAEDO, A H;CHIALE, P A;BANDIERI, J D;LÁZZARI, J O;ELIZARI, M V;ROSENBAUM, M B	ADULT;AJMALINE/ANALOGS & DERIVATIVES/THERAPEUTIC USE;AMIODARONE/THERAPEUTIC USE;ARRHYTHMIAS, CARDIAC/DRUG THERAPY;BENZOFURANS/THERAPEUTIC USE;CHAGAS CARDIOMYOPATHY/DRUG THERAPY;FEMALE;HUMANS;MALE;MEXILETINE/THERAPEUTIC USE;MIDDLE AGED;PLACEBOS;PROPYLAMINES/THERAPEUTIC USE;VERAPAMIL/THERAPEUTIC USE	S0735-1097(86)80232-7 [PII];10.1016/S0735-1097(86)80232-7 [DOI]		1986/05/01 00:00 [PUBMED];1986/05/01 00:01 [MEDLINE];1986/05/01 00:00 [ENTREZ]	COMPARATIVE STUDY;JOURNAL ARTICLE;RESEARCH SUPPORT, NON-U.S. GOV'T	THE ANTIARRHYTHMIC EFFECTS OF VERAPAMIL, 17-MONOCHLORACETYLAJMALINE, MEXILETINE AND AMIODARONE WERE COMPARED IN 14 PATIENTS WITH CHAGASIC MYOCARDITIS. DRUGS AND PLACEBO WERE ADMINISTERED ORALLY IN THE FOLLOWING ORDER: PLACEBO AND VERAPAMIL, PLACEBO AND 17-MONOCHLORACETYLAJMALINE, PLACEBO AND MEXILETINE (1 WEEK EACH) AND PLACEBO AND AMIODARONE (4 WEEKS EACH). A 24 HOUR AMBULATORY ELECTROCARDIOGRAP…								1986/05/01 00:00	19860515		1986	1986/05/01 00:00			5		0735-1097 (PRINT) 0735-1097 (LINKING)	8301365	JOURNAL OF THE AMERICAN COLLEGE OF CARDIOLOGY	ENG		20190708	1986/05/01 00:01			NLM	1114-20	UNITED STATES			3958370	PPUBLISH		0 (BENZOFURANS) 0 (PLACEBOS) 0 (PROPYLAMINES) 1PON08459R (AJMALINE) 1U511HHV4Z (MEXILETINE) 47562-08-3 (17-MONOCHLOROACETYLAJMALINE) CJ0O37KU29 (VERAPAMIL) N3RQ532IUT (AMIODARONE)	IM		J AM COLL CARDIOL. 1986 MAY;7(5):1114-20. DOI: 10.1016/S0735-1097(86)80232-7.	MEDLINE	J AM COLL CARDIOL	COMPARATIVE ANTIARRHYTHMIC EFFICACY OF VERAPAMIL, 17-MONOCHLORACETYLAJMALINE, MEXILETINE AND AMIODARONE IN PATIENTS WITH SEVERE CHAGASIC MYOCARDITIS: RELATION WITH THE UNDERLYING ARRHYTHMOGENIC MECHANISMS.		7
KASKI JC;HAEDO A;CHIALE PA;ELIZARI M;ROSENBAUM MB	KASKI, J C;HAEDO, A;CHIALE, P;ELIZARI, M;ROSENBAUM, M B	AMIODARONE/THERAPEUTIC USE;ARRHYTHMIAS, CARDIAC/DRUG THERAPY;BENZOFURANS/THERAPEUTIC USE;CHAGAS CARDIOMYOPATHY/DRUG THERAPY;DRUG EVALUATION;HUMANS;PROGNOSIS			1986/04/01 00:00 [PUBMED];1986/04/01 00:01 [MEDLINE];1986/04/01 00:00 [ENTREZ]	JOURNAL ARTICLE									1986/04/01 00:00	19860917		1986	1986/04/01 00:00					0262-8767 (PRINT) 0262-8767 (LINKING)	8007786	BRITISH JOURNAL OF CLINICAL PRACTICE. SUPPLEMENT	ENG		20131121	1986/04/01 00:01			NLM	11-5	ENGLAND			3089249	PPUBLISH		0 (BENZOFURANS) N3RQ532IUT (AMIODARONE)	IM		BR J CLIN PRACT SUPPL. 1986 APR;44:11-5.	MEDLINE	BR J CLIN PRACT SUPPL	EFFICACY OF AMIODARONE IN PATIENTS WITH CHAGAS' DISEASE AND LIFE-THREATENING ARRHYTHMIAS.		44
LEITE LR;FENELON G;SIMOES A JR;SILVA GG;FRIEDMAN PA;DE PAOLA AA	LEITE, LUIZ R;FENELON, GUILHERME;SIMOES, ALOYR JR;SILVA, GEORGIA G;FRIEDMAN, PAUL A;DE PAOLA, ANGELO A V	ADULT;AMIODARONE/THERAPEUTIC USE;ANTI-ARRHYTHMIA AGENTS/THERAPEUTIC USE;BRAZIL;CHAGAS CARDIOMYOPATHY/DIAGNOSIS/MORTALITY/THERAPY;DEATH, SUDDEN, CARDIAC/EPIDEMIOLOGY/ETIOLOGY;DRUG THERAPY, COMBINATION;ELECTRIC STIMULATION THERAPY;ELECTROPHYSIOLOGIC TECHNIQUES, CARDIAC;FEMALE;FOLLOW-UP STUDIES;HUMANS;MALE;MIDDLE AGED;PATIENT DISCHARGE;PREDICTIVE VALUE OF TESTS;PROPORTIONAL HAZARDS MODELS;SECONDARY …	10.1046/J.1540-8167.2003.02278.X [DOI]		2003/07/24 05:00 [PUBMED];2003/12/12 05:00 [MEDLINE];2003/07/24 05:00 [ENTREZ]	COMPARATIVE STUDY;JOURNAL ARTICLE;RESEARCH SUPPORT, NON-U.S. GOV'T	INTRODUCTION: THIS STUDY ASSESSED THE ROLE OF ELECTROPHYSIOLOGIC TESTING TO IDENTIFY THERAPEUTIC STRATEGIES FOR THE TREATMENT OF PATIENTS WITH SUSTAINED VENTRICULAR TACHYCARDIA (VT) AND CHRONIC CHAGASIC CARDIOMYOPATHY TREATED WITH AMIODARONE OR SOTALOL. METHODS AND RESULTS: ONE HUNDRED FIFTEEN PATIENTS [69 MEN (60%); MEAN AGE 52 +/- 10 YEARS] WITH CHAGASIC CARDIOMYOPATHY PRESENTING WITH SYMPTOMAT…	DIVISION OF CARDIOVASCULAR DISEASES AND INTERNAL MEDICINE, MAYO CLINIC, ROCHESTER, MINNESOTA 55905, USA.;			J CARDIOVASC ELECTROPHYSIOL. 2003 JUN;14(6):574-7. DOI: 10.1046/J.1540-8167.2003.03081.X. PMID: 12875415				2003/07/24 05:00	20031211		2003	2003/07/24 05:00			6		1045-3873 (PRINT) 1045-3873 (LINKING)	9010756	JOURNAL OF CARDIOVASCULAR ELECTROPHYSIOLOGY	ENG		20190910	2003/12/12 05:00			NLM	567-73	UNITED STATES			12875414	PPUBLISH		0 (ANTI-ARRHYTHMIA AGENTS) A6D97U294I (SOTALOL) N3RQ532IUT (AMIODARONE)	IM		J CARDIOVASC ELECTROPHYSIOL. 2003 JUN;14(6):567-73. DOI: 10.1046/J.1540-8167.2003.02278.X.	MEDLINE	J CARDIOVASC ELECTROPHYSIOL	CLINICAL USEFULNESS OF ELECTROPHYSIOLOGIC TESTING IN PATIENTS WITH VENTRICULAR TACHYCARDIA AND CHRONIC CHAGASIC CARDIOMYOPATHY TREATED WITH AMIODARONE OR SOTALOL.		14
LOURENÇO AM;FACCINI CC;COSTA CAJ;MENDES GB;FRAGATA FILHO AA	LOURENÇO, ANGELA MARIA;FACCINI, CRISTIANE CASTRO;COSTA, CRISTIANE APARECIDA DE JESUS;MENDES, GABRIELLE BALESTRIN;FRAGATA FILHO, ABILIO AUGUSTO	AMIODARONE/ADMINISTRATION & DOSAGE/PHARMACOLOGY;ANIMALS;DOSE-RESPONSE RELATIONSHIP, DRUG;DRUG COMBINATIONS;MICE;NITROIMIDAZOLES/ADMINISTRATION & DOSAGE/PHARMACOLOGY;PARASITIC SENSITIVITY TESTS;TRYPANOCIDAL AGENTS/ADMINISTRATION & DOSAGE/PHARMACOLOGY;TRYPANOSOMA CRUZI/DRUG EFFECTS	S0037-86822018000100052 [PII];10.1590/0037-8682-0285-2017 [DOI]		2017/08/30 00:00 [RECEIVED];2018/01/02 00:00 [ACCEPTED];2018/03/08 06:00 [ENTREZ];2018/03/08 06:00 [PUBMED];2018/04/20 06:00 [MEDLINE]	JOURNAL ARTICLE	INTRODUCTION: APPROXIMATELY SEVEN TO EIGHT MILLION PEOPLE WORLDWIDE HAVE CHAGAS DISEASE. IN BRAZIL, BENZNIDAZOLE IS THE MOST COMMONLY USED ACTIVE DRUG AGAINST TRYPANOSOMA CRUZI; HOWEVER, ITS EFFICACY IS LIMITED, AND SIDE EFFECTS ARE FREQUENT. RECENT STUDIES SUGGEST THAT AMIODARONE MAY BE BENEFICIAL IN THE TREATMENT OF THIS DISEASE, BY EXERTING ANTI-T. CRUZI ACTION. THIS STUDY EVALUATED CHANGES IN…	LABORATÓRIO DE DOENÇA DE CHAGAS, INSTITUTO DE CARDIOLOGIA DANTE PAZZANESE, SÃO PAULO, SP, BRASIL.; LABORATÓRIO DE DOENÇA DE CHAGAS, INSTITUTO DE CARDIOLOGIA DANTE PAZZANESE, SÃO PAULO, SP, BRASIL.; LABORATÓRIO DE DOENÇA DE CHAGAS, INSTITUTO DE CARDIOLOGIA DANTE PAZZANESE, SÃO PAULO, SP, BRASIL.; LABORATÓRIO DE DOENÇA DE CHAGAS, INSTITUTO DE CARDIOLOGIA DANTE PAZZANESE, SÃO PAULO, SP, BRASIL.; LAB…							2018/03/08 06:00	20180419		2018	2018/03/08 06:00			1		1678-9849 (ELECTRONIC) 0037-8682 (LINKING)	7507456	REVISTA DA SOCIEDADE BRASILEIRA DE MEDICINA TROPICAL	ENG	S0037-86822018000100052 [PII] 10.1590/0037-8682-0285-2017 [DOI]	20180419	2018/04/20 06:00			NLM	52-56	BRAZIL			29513842	PPUBLISH		0 (DRUG COMBINATIONS) 0 (NITROIMIDAZOLES) 0 (TRYPANOCIDAL AGENTS) N3RQ532IUT (AMIODARONE) YC42NRJ1ZD (BENZONIDAZOLE)	IM		REV SOC BRAS MED TROP. 2018 JAN-FEB;51(1):52-56. DOI: 10.1590/0037-8682-0285-2017.	MEDLINE	REV SOC BRAS MED TROP	EVALUATION OF IN VITRO ANTI-TRYPANOSOMA CRUZI ACTIVITY OF MEDICATIONS BENZNIDAZOLE, AMIODARONE HYDROCHLORIDE, AND THEIR COMBINATION.		51
MADIGAN R;MAJOY S;RITTER K;LUIS CONCEPCIÓN J;MÁRQUEZ ME;SILVA SC;ZAO CL;PÉREZ ALVAREZ A;RODRIGUEZ-MORALES AJ;MOGOLLÓN-MENDOZA AC;ESTEP JS;BENAÍM G;PANIZ-MONDOLFI AE	MADIGAN, ROY;MAJOY, SEAN;RITTER, KRISTINE;LUIS CONCEPCIÓN, JUAN;MÁRQUEZ, MARÍA ELIZABETH;SILVA, SASHA CARIBAY;ZAO, CHIH-LING;PÉREZ ALVAREZ, ALEXANDRA;RODRIGUEZ-MORALES, ALFONSO J;MOGOLLÓN-MENDOZA, ADRIANA C;ESTEP, J SCOT;BENAÍM, GUSTAVO;PANIZ-MONDOLFI, ALBERTO E	AMIODARONE;ANIMALS;CHAGAS DISEASE/VETERINARY;DOG DISEASES;DOGS;ITRACONAZOLE;LOUISIANA;TEXAS;TRYPANOSOMA CRUZI	10.2460/JAVMA.255.3.317 [DOI]		2019/07/13 06:00 [ENTREZ];2019/07/13 06:00 [PUBMED];2020/07/02 06:00 [MEDLINE]	JOURNAL ARTICLE	OBJECTIVE: TO EVALUATE CLINICAL, SEROLOGIC, PARASITOLOGICAL, AND HISTOLOGIC OUTCOMES OF DOGS WITH NATURALLY OCCURRING TRYPANOSOMA CRUZI INFECTION TREATED FOR 12 MONTHS WITH AMIODARONE AND ITRACONAZOLE. ANIMALS: 121 DOGS FROM SOUTHERN TEXAS AND SOUTHERN LOUISIANA. PROCEDURES: TREATMENT GROUP DOGS (N = 105) RECEIVED A COMBINATION OF AMIODARONE HYDROCHLORIDE (APPROX 7.5 MG/KG [3.4 MG/LB], PO, Q 24 H…								2019/07/13 06:00	20200701		2019	2019/07/13 06:00			3		1943-569X (ELECTRONIC) 0003-1488 (LINKING)	7503067	JOURNAL OF THE AMERICAN VETERINARY MEDICAL ASSOCIATION	ENG	10.2460/JAVMA.255.3.317 [DOI]	20200701	2020/07/02 06:00			NLM	317-329	UNITED STATES			31298647	PPUBLISH		304NUG5GF4 (ITRACONAZOLE) N3RQ532IUT (AMIODARONE)	IM		J AM VET MED ASSOC. 2019 AUG 1;255(3):317-329. DOI: 10.2460/JAVMA.255.3.317.	MEDLINE	J AM VET MED ASSOC	INVESTIGATION OF A COMBINATION OF AMIODARONE AND ITRACONAZOLE FOR TREATMENT OF AMERICAN TRYPANOSOMIASIS (CHAGAS DISEASE) IN DOGS.		255
MARTINELLI M;RASSI A JR;MARIN-NETO JA;DE PAOLA AA;BERWANGER O;SCANAVACCA MI;KALIL R;DE SIQUEIRA SF	MARTINELLI, MARTINO;RASSI, ANIS JR;MARIN-NETO, JOSÉ ANTONIO;DE PAOLA, ANGELO AMATO VINCENZO;BERWANGER, OTÁVIO;SCANAVACCA, MAURÍCIO IBRAIM;KALIL, ROBERTO;DE SIQUEIRA, SÉRGIO FREITAS	ADOLESCENT;ADULT;AGED;AMIODARONE/THERAPEUTIC USE;ANTI-ARRHYTHMIA AGENTS/THERAPEUTIC USE;BRAZIL;CHAGAS CARDIOMYOPATHY/COMPLICATIONS/THERAPY;DEATH, SUDDEN, CARDIAC/ETIOLOGY/PREVENTION & CONTROL;DEFIBRILLATORS, IMPLANTABLE;FEMALE;HUMANS;MALE;MIDDLE AGED;PRIMARY PREVENTION/METHODS;TREATMENT OUTCOME;YOUNG ADULT	S0002-8703(13)00607-8 [PII];10.1016/J.AHJ.2013.08.027 [DOI]		2013/05/16 00:00 [RECEIVED];2013/08/31 00:00 [ACCEPTED];2013/11/26 06:00 [ENTREZ];2013/11/26 06:00 [PUBMED];2014/01/15 06:00 [MEDLINE]	COMPARATIVE STUDY;JOURNAL ARTICLE;MULTICENTER STUDY;RANDOMIZED CONTROLLED TRIAL	BACKGROUND: THE IMPLANTABLE CARDIOVERTER DEFIBRILLATOR (ICD) IS BETTER THAN ANTIARRHYTHMIC DRUG THERAPY FOR THE PRIMARY AND SECONDARY PREVENTION OF ALL-CAUSE MORTALITY AND SUDDEN CARDIAC DEATH IN PATIENTS WITH EITHER CORONARY ARTERY DISEASE OR IDIOPATHIC DILATED CARDIOMYOPATHY. THIS STUDY AIMS TO ASSESS WHETHER THE ICD ALSO HAS THIS EFFECT FOR PRIMARY PREVENTION IN CHRONIC CHAGAS CARDIOMYOPATHY (…	PACEMAKER CLINIC, INSTITUTO DO CORAÇÃO (INCOR), UNIVERSIDADE DE SÃO PAULO, SÃO PAULO, BRAZIL.; ELECTRONIC ADDRESS: MARTINO@INCOR.;USP.;BR.;		© 2013.					2013/11/26 06:00	20140114	20131011	2013	2013/11/26 06:00			6		1097-6744 (ELECTRONIC) 0002-8703 (LINKING)	0370465	AMERICAN HEART JOURNAL	ENG	S0002-8703(13)00607-8 [PII] 10.1016/J.AHJ.2013.08.027 [DOI]	20220321	2014/01/15 06:00			NLM	976-982.E4	UNITED STATES			24268211	PPUBLISH		0 (ANTI-ARRHYTHMIA AGENTS) N3RQ532IUT (AMIODARONE)	IM	CLINICALTRIALS.GOV/NCT01722942	AM HEART J. 2013 DEC;166(6):976-982.E4. DOI: 10.1016/J.AHJ.2013.08.027. EPUB 2013 OCT 11.	MEDLINE	AM HEART J	CHRONIC USE OF AMIODARONE AGAINST IMPLANTABLE CARDIOVERTER-DEFIBRILLATOR THERAPY FOR PRIMARY PREVENTION OF DEATH IN PATIENTS WITH CHAGAS CARDIOMYOPATHY STUDY: RATIONALE AND DESIGN OF A RANDOMIZED CLINICAL TRIAL.		166
MARTINELLI-FILHO M;MARIN-NETO JA;SCANAVACCA MI;DE PAOLA AAV;MEDEIROS PTJ;OWEN R;POCOCK SJ;DE SIQUEIRA SF	MARTINELLI-FILHO, MARTINO;MARIN-NETO, JOSÉ A;SCANAVACCA, MAURICIO IBRAHIM;DE PAOLA, ANGELO AMATO VINCENZO;MEDEIROS, PAULO DE TARSO JORGE;OWEN, RUTH;POCOCK, STUART J;DE SIQUEIRA, SERGIO FREITAS	HUMANS;AMIODARONE/THERAPEUTIC USE;CHAGAS CARDIOMYOPATHY/COMPLICATIONS/THERAPY;DEFIBRILLATORS, IMPLANTABLE;MALE;FEMALE;MIDDLE AGED;DEATH, SUDDEN, CARDIAC/PREVENTION & CONTROL/ETIOLOGY;ANTI-ARRHYTHMIA AGENTS/THERAPEUTIC USE;PRIMARY PREVENTION/METHODS;AGED;BRAZIL/EPIDEMIOLOGY	2823998 [PII];HOI240055 [PII];10.1001/JAMACARDIO.2024.3169 [DOI]		2024/12/11 12:35 [MEDLINE];2024/10/02 12:42 [PUBMED];2024/10/02 11:34 [ENTREZ];2024/10/02 00:00 [PMC-RELEASE]	JOURNAL ARTICLE;MULTICENTER STUDY;RANDOMIZED CONTROLLED TRIAL	IMPORTANCE: OVER 10 000 PEOPLE WITH CHAGAS DISEASE EXPERIENCE SUDDEN CARDIAC DEATH (SCD) ANNUALLY, MOSTLY CAUSED BY VENTRICULAR FIBRILLATION. AMIODARONE HYDROCHLORIDE AND THE IMPLANTABLE CARDIOVERTER-DEFIBRILLATOR (ICD) HAVE BEEN EMPIRICALLY USED TO PREVENT SCD IN PATIENTS WITH CHRONIC CHAGAS CARDIOMYOPATHY. OBJECTIVE: TO TEST THE HYPOTHESIS THAT ICD IS MORE EFFECTIVE THAN AMIODARONE THERAPY FOR …	DEPARTMENT OF CARDIOLOGY, INSTITUTO DO CORAÇÃO, HOSPITAL DAS CLÍNICAS DA UNIVERSIDADE DE SÃO PAULO, SÃO PAULO, BRAZIL.; DEPARTMENT OF INTERVENTIONAL CARDIOLOGY, FACULDADE DE MEDICINA DE RIBEIRÃO PRETO, UNIVERSIDADE DE SÃO PAULO, RIBEIRÃO PRETO, SÃO PAULO, BRAZIL.; DEPARTMENT OF CARDIOLOGY, INSTITUTO DO CORAÇÃO, HOSPITAL DAS CLÍNICAS DA UNIVERSIDADE DE SÃO PAULO, SÃO PAULO, BRAZIL.; DEPARTMENT OF …				CHAGASICS INVESTIGATORS	CONFLICT OF INTEREST DISCLOSURES: NONE REPORTED.		2024/10/02 11:34	20241211		2024	2024/10/02 12:42	PENTEADO, JOSE O P PEREIRA, FRANCISCA T M LEAL, MARCELO G RASSI, SALVADOR FERES, FAUSTO BARCELLOS, CECILIA M B LORGA, ADALBERTO M FILHO LIMA, CARLOS E B SARABANDA, ALVARO V L BAGGIO, JOSÉ M JR MAIA, LILIA N COSTA, ROBERTO PENTEADO, DARIANA V A PEDROSA, ANÍSIO A A SPIAGGIARI, CAIO V GOMES, CINTHYA I G SACCAB, MARCOS G M TEIXEIRA, RICARDO A NISHIOKA, SILVANA A D HUEB, THIAGO O ROCHA, EDUARDO A MONT…		12	PENTEADO JOP PEREIRA FTM LEAL MG RASSI S FERES F BARCELLOS CMB LORGA AM FILHO LIMA CEB SARABANDA AVL BAGGIO JM JR MAIA LN COSTA R PENTEADO DVA PEDROSA AAA SPIAGGIARI CV GOMES CIG SACCAB MGM TEIXEIRA RA NISHIOKA SAD HUEB TO ROCHA EA MONTEIRO MPM SCHMIDT A MOREIRA HT SÁ LAB COUTINHO EL PALMEGIANI E MEGID TBC GOMES GG MARQUES JAP NAKAZONE MA RASSI A JR BERWANGER O	2380-6591 (ELECTRONIC) 2380-6583 (PRINT)	101676033	JAMA CARDIOLOGY	ENG	10.1001/JAMACARDIO.2024.3169 [DOI]	20241211	2024/12/11 12:35			NLM	1073-1081	UNITED STATES	PMC11447631	2024/10/02	39356542	PPUBLISH		N3RQ532IUT (AMIODARONE) 0 (ANTI-ARRHYTHMIA AGENTS)	IM	CLINICALTRIALS.GOV/NCT01722942	JAMA CARDIOL. 2024 DEC 1;9(12):1073-1081. DOI: 10.1001/JAMACARDIO.2024.3169.	MEDLINE	JAMA CARDIOL	AMIODARONE OR IMPLANTABLE CARDIOVERTER-DEFIBRILLATOR IN CHAGAS CARDIOMYOPATHY: THE CHAGASICS RANDOMIZED CLINICAL TRIAL.		9
PANIZ-MONDOLFI AE;PÉREZ-ALVAREZ AM;LANZA G;MÁRQUEZ E;CONCEPCIÓN JL	PANIZ-MONDOLFI, A E;PÉREZ-ALVAREZ, A M;LANZA, G;MÁRQUEZ, E;CONCEPCIÓN, J L	AMIODARONE/THERAPEUTIC USE;ANIMALS;ANTI-ARRHYTHMIA AGENTS/THERAPEUTIC USE;CHAGAS DISEASE/DIAGNOSIS/DRUG THERAPY;CHRONIC DISEASE;DRUG THERAPY, COMBINATION;ENZYME-LINKED IMMUNOSORBENT ASSAY;FLUORESCENT ANTIBODY TECHNIQUE;HUMANS;ITRACONAZOLE/THERAPEUTIC USE;MALE;MIDDLE AGED;TRYPANOCIDAL AGENTS/THERAPEUTIC USE;TRYPANOSOMA CRUZI	000219436 [PII];10.1159/000219436 [DOI]		2008/09/04 00:00 [RECEIVED];2009/03/04 00:00 [ACCEPTED];2009/05/20 09:00 [ENTREZ];2009/05/20 09:00 [PUBMED];2009/08/21 09:00 [MEDLINE]	CASE REPORTS;JOURNAL ARTICLE	IN THE AMERICAS, APPROXIMATELY 20 MILLION PEOPLE SUFFER FROM THE CHRONIC PHASES OF CHAGAS' DISEASE, OF WHICH CHAGASIC CARDIOMYOPATHY IS THE MOST IMPORTANT CLINICAL FEATURE. THE ELIMINATION OF TRYPANOSOMA CRUZI IS A PIVOTAL STEP IN ARRESTING THE EVOLUTION OF THE DISEASE. UNFORTUNATELY, CURRENTLY AVAILABLE CHEMOTHERAPY IS MOSTLY INEFFECTIVE DUE TO ITS LIMITED EFFICACY AND TOXIC SIDE EFFECTS. THE FO…	DEPARTMENT OF PATHOLOGY AND LABORATORY MEDICINE, ST LUKE'S-ROOSEVELT-BETH ISRAEL MEDICAL CENTER, UNIVERSITY HOSPITAL OF COLUMBIA UNIVERSITY COLLEGE OF PHYSICIANS & SURGEONS, NEW YORK, NY 10032, USA.; AP2647@COLUMBIA.;EDU		COPYRIGHT 2009 S. KARGER AG, BASEL.					2009/05/20 09:00	20090820	20090519	2009	2009/05/20 09:00			4		1421-9794 (ELECTRONIC) 0009-3157 (LINKING)	0144731	CHEMOTHERAPY	ENG	10.1159/000219436 [DOI]	20131121	2009/08/21 09:00			NLM	228-33	SWITZERLAND			19451712	PPUBLISH		0 (ANTI-ARRHYTHMIA AGENTS) 0 (TRYPANOCIDAL AGENTS) 304NUG5GF4 (ITRACONAZOLE) N3RQ532IUT (AMIODARONE)	IM		CHEMOTHERAPY. 2009;55(4):228-33. DOI: 10.1159/000219436. EPUB 2009 MAY 19.	MEDLINE	CHEMOTHERAPY	AMIODARONE AND ITRACONAZOLE: A RATIONAL THERAPEUTIC APPROACH FOR THE TREATMENT OF CHRONIC CHAGAS' DISEASE.		55
RODRÍGUEZ-ANGULO H;MARQUES J;MENDOZA I;VILLEGAS M;MIJARES A;GIRONÈS N;FRESNO M	RODRÍGUEZ-ANGULO, HÉCTOR;MARQUES, JUAN;MENDOZA, IVAN;VILLEGAS, MARCO;MIJARES, ALFREDO;GIRONÈS, NÚRIA;FRESNO, MANUEL	ADULT;AGED;AMIODARONE/THERAPEUTIC USE;ANALYSIS OF VARIANCE;ARRHYTHMIAS, CARDIAC/BLOOD/COMPLICATIONS/IMMUNOLOGY;BIOMARKERS/BLOOD;CHAGAS DISEASE/BLOOD/COMPLICATIONS/IMMUNOLOGY;CYTOKINES/BLOOD/IMMUNOLOGY;DEATH, SUDDEN;DISCRIMINANT ANALYSIS;FEMALE;HUMANS;HYPERTENSION/BLOOD/COMPLICATIONS/IMMUNOLOGY;MALE;MIDDLE AGED;REPRODUCIBILITY OF RESULTS;RISK ASSESSMENT;VENEZUELA	10.1186/S12879-017-2324-X [PII];2324 [PII];10.1186/S12879-017-2324-X [DOI]		2016/06/01 00:00 [RECEIVED];2017/03/14 00:00 [ACCEPTED];2017/03/23 06:00 [ENTREZ];2017/03/23 06:00 [PUBMED];2017/08/12 06:00 [MEDLINE];2017/03/21 00:00 [PMC-RELEASE]	JOURNAL ARTICLE	BACKGROUND: CHAGAS DISEASE IS CAUSED BY THE PROTOZOAN TRYPANOSOMA CRUZI AND IS CHARACTERIZED BY HEART FAILURE AND SUDDEN DEATH. IDENTIFYING WHICH FACTORS ARE INVOLVED IN EVOLUTION AND TREATMENT RESPONSE IS ACTUALLY CHALLENGING. THUS, THE AIM OF THIS WORK WAS TO DETERMINE THE TH1/TH17 (IL-6, IL-2, TNF, IL-17 AND IFN-Γ) AND TH2 (IL-4 AND IL-10) SERUM PROFILE IN VENEZUELAN CHAGASIC PATIENTS STRATIFI…	INSTITUTO VENEZOLANO DE INVESTIGACIONES CIENTÍFICAS, CARACAS, VENEZUELA.; HRODRIGU@IVIC.;GOB.;VE.; INSTITUTO DE MEDICINA TROPICAL, CARACAS, VENEZUELA.; INSTITUTO DE MEDICINA TROPICAL, CARACAS, VENEZUELA.; UNIVERSIDAD DE CASTILLA LA MANCHA, CIUDAD REAL, SPAIN.; INSTITUTO VENEZOLANO DE INVESTIGACIONES CIENTÍFICAS, CARACAS, VENEZUELA.; CENTRO DE BIOLOGÍA MOLECULAR SEVERO OCHOA, CSIC-UAM, CANTOBLANCO…							2017/03/23 06:00	20170811	20170321	2017	2017/03/23 06:00			1		1471-2334 (ELECTRONIC) 1471-2334 (LINKING)	100968551	BMC INFECTIOUS DISEASES	ENG	10.1186/S12879-017-2324-X [DOI] 221	20181202	2017/08/12 06:00			NLM	221	ENGLAND	PMC5361844	2017/03/21	28327099	EPUBLISH		0 (BIOMARKERS) 0 (CYTOKINES) N3RQ532IUT (AMIODARONE)	IM		BMC INFECT DIS. 2017 MAR 21;17(1):221. DOI: 10.1186/S12879-017-2324-X.	MEDLINE	BMC INFECT DIS	DIFFERENTIAL CYTOKINE PROFILING IN CHAGASIC PATIENTS ACCORDING TO THEIR ARRHYTHMOGENIC-STATUS.		17
ROSENBAUM MB;POSSE R;SGAMMINI H;NÚÑEZ BURGOS J;CHIALE PA;PASTORI JD;GONZÁLEZ ZUELGARAY J;BRUNETTO JF;CALIFANO JE	ROSENBAUM, M;POSSE, R;SGAMMINI, H;NÚÑEZ BURGOS, J;CHIALE, P A;PASTORI, J D;GONZÁLEZ ZUELGARAY, J;BRUNETTO, J F;CALIFANO, J E	ADOLESCENT;ADULT;AGED;AMIODARONE/THERAPEUTIC USE;ARRHYTHMIAS, CARDIAC/COMPLICATIONS/DRUG THERAPY;CARDIAC COMPLEXES, PREMATURE/COMPLICATIONS/DRUG THERAPY;CHAGAS CARDIOMYOPATHY/COMPLICATIONS/PHYSIOPATHOLOGY;CHRONIC DISEASE;CLINICAL TRIALS AS TOPIC;DRUG EVALUATION;ELECTROCARDIOGRAPHY;FEMALE;FLECAINIDE/THERAPEUTIC USE;HUMANS;MALE;MIDDLE AGED;RANDOM ALLOCATION;TACHYCARDIA/COMPLICATIONS/DRUG THERAPY			1987/07/01 00:00 [PUBMED];1987/07/01 00:01 [MEDLINE];1987/07/01 00:00 [ENTREZ]	CLINICAL TRIAL;COMPARATIVE STUDY;ENGLISH ABSTRACT;JOURNAL ARTICLE;RANDOMIZED CONTROLLED TRIAL	EIGHTY ONE PATIENTS WITH VENTRICULAR ARRHYTHMIAS ASSOCIATED WITH CHRONIC CHAGAS DISEASE PARTICIPATED IN THIS MULTI-CLINIC STUDY. TREATMENT WITH AMIODARONE AND FLECAINIDE WERE COMPARED USING AN OPEN, PARALLEL, RANDOMIZED EXPERIMENTAL DESIGN. INCLUSION CRITERIA REQUIRED THE SELECTED PATIENTS TO HAVE 1,200 PREMATURE VENTRICULAR CONTRACTIONS PER 24 HOURS AND/OR REPETITIVE VENTRICULAR ARRHYTHMIAS. PAT…	HOSPITAL RAMOS, BUENOS AIRES, ARGENTINA.;							1987/07/01 00:00	19871201		1987	1987/07/01 00:00			4		0020-3785 (PRINT)	0400463	ARCHIVOS DEL INSTITUTO DE CARDIOLOGIA DE MEXICO	SPA		20131121	1987/07/01 00:01			NLM	325-30	MEXICO			2445316	PPUBLISH		K94FTS1806 (FLECAINIDE) N3RQ532IUT (AMIODARONE)	IM		ARCH INST CARDIOL MEX. 1987 JUL-AUG;57(4):325-30.	MEDLINE	ARCH INST CARDIOL MEX	[COMPARATIVE MULTICENTER CLINICAL STUDY OF FLECAINIDE AND AMIODARONE IN THE TREATMENT OF VENTRICULAR ARRHYTHMIAS ASSOCIATED WITH CHRONIC CHAGAS CARDIOPATHY].	ESTUDIO CLÍNICO MULTICÉNTRICO COMPARATIVEO DE LA FLECAINIDA Y LA AMIODARONA EN EL TRATAMIENTO DE LAS ARRITMIAS VENTRICULARES ASOCIADAS A LA CARDIOPATÍA CHAGÁSICA CRONICA.	57
ROSENBAUM MB;CHIALE PA;HAEDO A;LÁZZARI JO;ELIZARI MV	ROSENBAUM, M B;CHIALE, P A;HAEDO, A;LÁZZARI, J O;ELIZARI, M V	AMIODARONE/ADMINISTRATION & DOSAGE/ADVERSE EFFECTS/THERAPEUTIC USE;ARRHYTHMIAS, CARDIAC/DRUG THERAPY;ATRIAL FIBRILLATION/DRUG THERAPY;BENZOFURANS/THERAPEUTIC USE;CHAGAS CARDIOMYOPATHY/DRUG THERAPY;DOSE-RESPONSE RELATIONSHIP, DRUG;DRUG INTERACTIONS;HALF-LIFE;HEART VENTRICLES;HUMANS;KINETICS;WOLFF-PARKINSON-WHITE SYNDROME/DRUG THERAPY	0002-8703(83)90022-4 [PII];10.1016/0002-8703(83)90022-4 [DOI]		1983/10/01 00:00 [PUBMED];1983/10/01 00:01 [MEDLINE];1983/10/01 00:00 [ENTREZ]	JOURNAL ARTICLE;RESEARCH SUPPORT, NON-U.S. GOV'T	ARRHYTHMIAS MAY BE CONTROLLED IN MOST PATIENTS WITH RECURRENT SUPRAVENTRICULAR TACHYCARDIA OR ATRIAL FIBRILLATION WITH SMALL TO MODERATE MAINTENANCE DOSES OF AMIODARONE (100 TO 400 MG/DAY). MODERATE DOSES (400 MG/DAY) ARE ALSO HIGHLY EFFECTIVE IN SUPPRESSING "WARNING" VENTRICULAR ARRHYTHMIAS IN PATIENTS WITH CHRONIC ISCHEMIC HEART DISEASE, PARTICULARLY IF THE GOAL OF TREATMENT IS TO ELIMINATE VEN…								1983/10/01 00:00	19831028		1983	1983/10/01 00:00			4 PT 2		0002-8703 (PRINT) 0002-8703 (LINKING)	0370465	AMERICAN HEART JOURNAL	ENG		20190626	1983/10/01 00:01			NLM	957-64	UNITED STATES			6613843	PPUBLISH		0 (BENZOFURANS) N3RQ532IUT (AMIODARONE)	IM		AM HEART J. 1983 OCT;106(4 PT 2):957-64. DOI: 10.1016/0002-8703(83)90022-4.	MEDLINE	AM HEART J	TEN YEARS OF EXPERIENCE WITH AMIODARONE.		106
SASS G;MADIGAN RT;JOUBERT LM;BOZZI A;SAYED N;WU JC;STEVENS DA	SASS, GABRIELE;MADIGAN, ROY T;JOUBERT, LYDIA-MARIE;BOZZI, ADRIANA;SAYED, NAZISH;WU, JOSEPH C;STEVENS, DAVID A	AMIODARONE/PHARMACOLOGY;ANIMALS;CHLOROCEBUS AETHIOPS;DRUG REPOSITIONING;HUMANS;ITRACONAZOLE/PHARMACOLOGY;MYOCYTES, CARDIAC/PARASITOLOGY;STEM CELLS/PARASITOLOGY;TRYPANOCIDAL AGENTS/PHARMACOLOGY;TRYPANOSOMA CRUZI/DRUG EFFECTS;VERO CELLS	TPMD190023 [PII];10.4269/AJTMH.19-0023 [DOI]		2019/06/21 06:00 [PUBMED];2020/03/04 06:00 [MEDLINE];2019/06/21 06:00 [ENTREZ];2020/08/01 00:00 [PMC-RELEASE]	JOURNAL ARTICLE;RESEARCH SUPPORT, N.I.H., EXTRAMURAL	TRYPANOSOMA CRUZI IS THE ETIOLOGIC AGENT OF CHAGAS DISEASE (CD), WHICH CAN RESULT IN SEVERE CARDIOMYOPATHY. TRYPANOSOMA CRUZI IS ENDEMIC TO THE AMERICAS, AND OF PARTICULAR IMPORTANCE IN LATIN AMERICA. IN THE UNITED STATES AND OTHER NON-ENDEMIC COUNTRIES, RISING CASE NUMBERS HAVE ALSO BEEN OBSERVED. THE CURRENTLY USED DRUGS ARE BENZNIDAZOLE (BNZ) AND NIFURTIMOX, WHICH HAVE LIMITED EFFICACY DURING …	CALIFORNIA INSTITUTE FOR MEDICAL RESEARCH, SAN JOSE, CALIFORNIA.; ANIMAL HOSPITAL OF SMITHSON VALLEY, SPRING BRANCH, TEXAS.; EM UNIT, CENTRAL ANALYTICAL FACILITIES, STELLENBOSCH UNIVERSITY, STELLENBOSCH, SOUTH AFRICA.; DEPARTMENT OF MICROBIOLOGY, STELLENBOSCH UNIVERSITY, STELLENBOSCH, SOUTH AFRICA.; CALIFORNIA INSTITUTE FOR MEDICAL RESEARCH, SAN JOSE, CALIFORNIA.; CENTRO DE PESQUISAS RENÉ RACHOU,…					DISCLOSURE: R. T. M. HAS A PATENT 14/990,031 PENDING.		2019/06/21 06:00	20200303		2019	2019/06/21 06:00		R01 HL141371/HL/NHLBI NIH HHS/UNITED STATES R01 HL141851/HL/NHLBI NIH HHS/UNITED STATES K01 HL135455/HL/NHLBI NIH HHS/UNITED STATES	2		1476-1645 (ELECTRONIC) 0002-9637 (PRINT) 0002-9637 (LINKING)	0370507	THE AMERICAN JOURNAL OF TROPICAL MEDICINE AND HYGIENE	ENG	10.4269/AJTMH.19-0023 [DOI]	20220218	2020/03/04 06:00			NLM	383-391	UNITED STATES	PMC6685576	2020/08/01	31219005	PPUBLISH		0 (TRYPANOCIDAL AGENTS) 304NUG5GF4 (ITRACONAZOLE) N3RQ532IUT (AMIODARONE)	IM		AM J TROP MED HYG. 2019 AUG;101(2):383-391. DOI: 10.4269/AJTMH.19-0023.	MEDLINE	AM J TROP MED HYG	A COMBINATION OF ITRACONAZOLE AND AMIODARONE IS HIGHLY EFFECTIVE AGAINST TRYPANOSOMA CRUZI INFECTION OF HUMAN STEM CELL-DERIVED CARDIOMYOCYTES.		101
SCANAVACCA MI;SOSA EA;LEE JH;BELLOTTI G;PILEGGI F	SCANAVACCA, M I;SOSA, E A;LEE, J H;BELLOTTI, G;PILEGGI, F	ADULT;AGED;AMIODARONE/ADVERSE EFFECTS/THERAPEUTIC USE;CHAGAS CARDIOMYOPATHY/COMPLICATIONS/DRUG THERAPY/MORTALITY;CHRONIC DISEASE;FEMALE;HEART RATE/DRUG EFFECTS;HUMANS;MALE;MIDDLE AGED;PROBABILITY;RECURRENCE;TACHYCARDIA/DRUG THERAPY/ETIOLOGY			1990/06/01 00:00 [PUBMED];1990/06/01 00:01 [MEDLINE];1990/06/01 00:00 [ENTREZ]	ENGLISH ABSTRACT;JOURNAL ARTICLE	PURPOSE: TO EVALUATE THE EFFICACY AND SAFETY OF LONG-TERM EMPIRIC AMIODARONE THERAPY IN PATIENTS WITH RECURRENT SUSTAINED VENTRICULAR TACHYCARDIA (SVT) AND CHRONIC CHAGASIC MYOCARDITIS (CCM). PATIENTS AND METHODS: THIRTY-FIVE PATIENTS WITH CCM AND SVT, EIGHTEEN (51%) OF THEM WERE REFRACTORY TO OTHER ANTIARRHYTHMIC DRUGS. THE AMIODARONE LOADING DOSE WAS BETWEEN 600 AND 1200 MG/DAY, MEAN OF 883 +/-…	INSTITUTO DO CORAÇÃO DO HOSPITAL DAS CLÍNICAS, FMUSP.;							1990/06/01 00:00	19910328		1990	1990/06/01 00:00			6		0066-782X (PRINT) 0066-782X (LINKING)	0421031	ARQUIVOS BRASILEIROS DE CARDIOLOGIA	POR		20131121	1990/06/01 00:01			NLM	367-71	BRAZIL			2288524	PPUBLISH		N3RQ532IUT (AMIODARONE)	IM		ARQ BRAS CARDIOL. 1990 JUN;54(6):367-71.	MEDLINE	ARQ BRAS CARDIOL	[EMPIRIC THERAPY WITH AMIODARONE IN PATIENTS WITH CHRONIC CHAGAS CARDIOMYOPATHY AND SUSTAINED VENTRICULAR TACHYCARDIA].	TERAPÊUTICA EMPÍRICA COM AMIODARONA EM PORTADORES DE MIOCARDIOPATIA CHAGÁSICA CRÔNICA E TAQUICARDIA VENTRICULAR SUSTENTADA.	54
SILVA JR;GUARIENTO ME;FERNANDES GA;MACIEL RM;WARD LS	SILVA, JOYCE R;GUARIENTO, MARIA E;FERNANDES, GILBERTO A;MACIEL, RUI M B;WARD, LAURA S	AMIODARONE/THERAPEUTIC USE;ANTI-ARRHYTHMIA AGENTS/THERAPEUTIC USE;CHAGAS DISEASE/BLOOD/PHYSIOPATHOLOGY;ECHOCARDIOGRAPHY;ELECTROCARDIOGRAPHY;ELECTROCARDIOGRAPHY, AMBULATORY;FOLLOW-UP STUDIES;HUMANS;THYROID FUNCTION TESTS;THYROID GLAND/DRUG EFFECTS/PHYSIOPATHOLOGY;THYROID HORMONES/BLOOD;TIME FACTORS	10.1089/105072504774193212 [DOI]		2004/06/10 05:00 [PUBMED];2005/01/12 09:00 [MEDLINE];2004/06/10 05:00 [ENTREZ]	JOURNAL ARTICLE;RESEARCH SUPPORT, NON-U.S. GOV'T	THE EFFECT OF LONG-TERM TREATMENT WITH AMIODARONE ON PATIENTS WITH CHAGAS' DISEASE HAS SELDOM BEEN REPORTED. THIS NONRANDOMIZED OBSERVATIONAL STUDY ATTEMPTED TO ANALYZE THE FOLLOW-UP OF PATIENTS WITH CHAGAS' DISEASE REGARDING THEIR CLINICAL EVOLUTION, THYROID DYSFUNCTION, AND GOITER. WE COMPARED 72 PATIENTS WITH LONG-TERM USE (11 +/- 5 YEARS) OF AMIODARONE, INCLUDING 22 PATIENTS WHO DEVELOPED GOI…	CHAGAS' DISEASE STUDY GROUP, DEPARTMENT OF INTERNAL MEDICINE, UNIVERSITY OF CAMPINAS SCHOOL OF MEDICAL SCIENCES (UNICAMP), CAMPINAS, SP, BRAZIL.;							2004/06/10 05:00	20050111		2004	2004/06/10 05:00			5		1050-7256 (PRINT) 1050-7256 (LINKING)	9104317	THYROID : OFFICIAL JOURNAL OF THE AMERICAN THYROID ASSOCIATION	ENG		20131121	2005/01/12 09:00			NLM	371-7	UNITED STATES			15186615	PPUBLISH		0 (ANTI-ARRHYTHMIA AGENTS) 0 (THYROID HORMONES) N3RQ532IUT (AMIODARONE)	IM		THYROID. 2004 MAY;14(5):371-7. DOI: 10.1089/105072504774193212.	MEDLINE	THYROID	IMPACT OF LONG-TERM ADMINISTRATION OF AMIODARONE ON THE THYROID FUNCTION OF PATIENTS WITH CHAGAS' DISEASE.		14
SOUSA RC;DEUS DB;COSTA TÁD;SILVA MVD;RODRIGUES JUNIOR V;CORREIA D	SOUSA, RODRIGO CUNHA DE;DEUS, DIEGO BERNARDO DE;COSTA, THIAGO ÁLVARES DA;SILVA, MARCOS VINÍCIUS DA;RODRIGUES JUNIOR, VIRMONDES;CORREIA, DALMO	ADULT;AGED;CHAGAS CARDIOMYOPATHY/BLOOD/DRUG THERAPY/IMMUNOLOGY;CHRONIC DISEASE;CROSS-SECTIONAL STUDIES;CYTOKINES/BLOOD/IMMUNOLOGY;DISEASE PROGRESSION;FEMALE;HUMANS;MALE;MIDDLE AGED	S0037-86822019000100349 [PII];10.1590/0037-8682-0386-2019 [DOI]		2019/08/12 00:00 [RECEIVED];2019/11/20 00:00 [ACCEPTED];2019/12/05 06:00 [ENTREZ];2019/12/05 06:00 [PUBMED];2020/01/11 06:00 [MEDLINE]	JOURNAL ARTICLE;OBSERVATIONAL STUDY	INTRODUCTION: CHRONIC CHAGASIC CARDIOPATHY (CCC) IS ESSENTIALLY A DILATED CARDIOMYOPATHY IN WHICH A SUBACUTE, BUT CONSTANT CHRONIC INFLAMMATORY PROCESS CAUSES PROGRESSIVE DESTRUCTION OF THE HEART TISSUE. THE ACTION OF PROINFLAMMATORY CYTOKINES, SUCH AS TUMOR NECROSIS FACTOR ALPHA (TNF-Α), INTERFERON GAMMA (IFN-Γ), AND ANTI-INFLAMMATORY CYTOKINES, LIKE INTERLEUKIN IL-10 AND IL-17, PLAYS A FUNDAMEN…	UNIVERSIDADE FEDERAL DO TRIÂNGULO MINEIRO, DEPARTAMENTO DE MEDICINA INTERNA, UBERABA, MG, BRASIL.; UNIVERSIDADE FEDERAL DO TRIÂNGULO MINEIRO, DEPARTAMENTO DE MEDICINA INTERNA, UBERABA, MG, BRASIL.; UNIVERSIDADE FEDERAL DO TRIÂNGULO MINEIRO, DEPARTAMENTO DE MICROBIOLOGIA, IMUNOLOGIA E PARASITOLOGIA, UBERABA, MG, BRASIL.; UNIVERSIDADE FEDERAL DO TRIÂNGULO MINEIRO, DEPARTAMENTO DE MICROBIOLOGIA, IMU…	ORCID: 0000-0002-4493-2745						2019/12/05 06:00	20200110	20191202	2019	2019/12/05 06:00					1678-9849 (ELECTRONIC) 0037-8682 (LINKING)	7507456	REVISTA DA SOCIEDADE BRASILEIRA DE MEDICINA TROPICAL	ENG	S0037-86822019000100349 [PII] 10.1590/0037-8682-0386-2019 [DOI]	20200110	2020/01/11 06:00			NLM	E20190386	BRAZIL			31800924	EPUBLISH		0 (CYTOKINES)	IM		REV SOC BRAS MED TROP. 2019 DEC 2;52:E20190386. DOI: 10.1590/0037-8682-0386-2019. ECOLLECTION 2019.	MEDLINE	REV SOC BRAS MED TROP	CORRELATION BETWEEN THE CYTOKINE PROFILE AND ANTICONGESTIVE MEDICATION IN PATIENTS WITH CHRONIC CHAGASIC CARDIOPATHY.		52
STEIN C;MIGLIAVACA CB;COLPANI V;DA ROSA PR;SGANZERLA D;GIORDANI NE;MIGUEL SRPS;CRUZ LN;POLANCZYK CA;RIBEIRO ALP;FALAVIGNA M	STEIN, CINARA;MIGLIAVACA, CELINA BORGES;COLPANI, VERÔNICA;DA ROSA, PRISCILA RAUPP;SGANZERLA, DANIEL;GIORDANI, NATALIA ELIS;MIGUEL, SANDRO RENÊ PINTO DE SOUSA;CRUZ, LUCIANE NASCIMENTO;POLANCZYK, CARISI ANNE;RIBEIRO, ANTONIO LUIZ P;FALAVIGNA, MAICON	AMIODARONE/THERAPEUTIC USE;ARRHYTHMIAS, CARDIAC/DRUG THERAPY/ETIOLOGY;CHAGAS CARDIOMYOPATHY/COMPLICATIONS	PNTD-D-18-00840 [PII];10.1371/JOURNAL.PNTD.0006742 [DOI]		2018/05/24 00:00 [RECEIVED];2018/08/09 00:00 [ACCEPTED];2018/09/10 00:00 [REVISED];2018/08/21 06:00 [PUBMED];2018/12/24 06:00 [MEDLINE];2018/08/21 06:00 [ENTREZ];2018/08/20 00:00 [PMC-RELEASE]	JOURNAL ARTICLE;META-ANALYSIS;RESEARCH SUPPORT, NON-U.S. GOV'T;SYSTEMATIC REVIEW	BACKGROUND: CHAGAS DISEASE IS A NEGLECTED CHRONIC CONDITION CAUSED BY TRYPANOSOMA CRUZI, WITH HIGH PREVALENCE AND BURDEN IN LATIN AMERICA. VENTRICULAR ARRHYTHMIAS ARE COMMON IN PATIENTS WITH CHAGAS CARDIOMYOPATHY, AND AMIODARONE HAS BEEN WIDELY USED FOR THIS PURPOSE. THE AIM OF OUR STUDY WAS TO ASSESS THE EFFECT OF AMIODARONE IN PATIENTS WITH CHAGAS CARDIOMYOPATHY. METHODOLOGY: WE SEARCHED MEDLIN…	INSTITUTE FOR EDUCATION AND RESEARCH, HOSPITAL MOINHOS DE VENTO, PORTO ALEGRE, BRAZIL.; INSTITUTE FOR EDUCATION AND RESEARCH, HOSPITAL MOINHOS DE VENTO, PORTO ALEGRE, BRAZIL.; FEDERAL UNIVERSITY OF RIO GRANDE DO SUL, PORTO ALEGRE, BRAZIL.; INSTITUTE FOR EDUCATION AND RESEARCH, HOSPITAL MOINHOS DE VENTO, PORTO ALEGRE, BRAZIL.; CENTRO UNIVERSITÁRIO FADERGS, PORTO ALEGRE, BRAZIL.; FACULDADE MERIDION…	ORCID: 0000-0003-1833-8221 ORCID: 0000-0003-1389-2311 ORCID: 0000-0002-2637-6837				THE AUTHORS HAVE DECLARED THAT NO COMPETING INTERESTS EXIST.		2018/08/21 06:00	20181221	20180820	2018	2018/08/21 06:00			8		1935-2735 (ELECTRONIC) 1935-2727 (PRINT) 1935-2727 (LINKING)	101291488	PLOS NEGLECTED TROPICAL DISEASES	ENG	10.1371/JOURNAL.PNTD.0006742 [DOI] E0006742	20181221	2018/12/24 06:00			NLM	E0006742	UNITED STATES	PMC6130878	2018/08/20	30125291	EPUBLISH		N3RQ532IUT (AMIODARONE)	IM		PLOS NEGL TROP DIS. 2018 AUG 20;12(8):E0006742. DOI: 10.1371/JOURNAL.PNTD.0006742. ECOLLECTION 2018 AUG.	MEDLINE	PLOS NEGL TROP DIS	AMIODARONE FOR ARRHYTHMIA IN PATIENTS WITH CHAGAS DISEASE: A SYSTEMATIC REVIEW AND INDIVIDUAL PATIENT DATA META-ANALYSIS.		12
VEIGA-SANTOS P;BARRIAS ES;SANTOS JF;DE BARROS MOREIRA TL;DE CARVALHO TM;URBINA JA;DE SOUZA W	VEIGA-SANTOS, PHERCYLES;BARRIAS, EMILE S;SANTOS, JÚLIO F C;DE BARROS MOREIRA, THIAGO LUIZ;DE CARVALHO, TECIA MARIA ULISSES;URBINA, JULIO A;DE SOUZA, WANDERLEY	AMIODARONE/PHARMACOLOGY;ANIMALS;ANTIMALARIALS/PHARMACOLOGY;AUTOPHAGY/DRUG EFFECTS;CELL SURVIVAL/DRUG EFFECTS;DRUG INTERACTIONS;INHIBITORY CONCENTRATION 50;MICE;MICROSCOPY, ELECTRON;ORGANELLES/DRUG EFFECTS/ULTRASTRUCTURE;TRIAZOLES/PHARMACOLOGY;TRYPANOSOMA CRUZI/DRUG EFFECTS/GROWTH & DEVELOPMENT/PHYSIOLOGY/ULTRASTRUCTURE	S0924-8579(12)00126-4 [PII];10.1016/J.IJANTIMICAG.2012.03.009 [DOI]		2011/12/08 00:00 [RECEIVED];2012/03/10 00:00 [REVISED];2012/03/12 00:00 [ACCEPTED];2012/05/18 06:00 [ENTREZ];2012/05/18 06:00 [PUBMED];2012/09/29 06:00 [MEDLINE]	JOURNAL ARTICLE;RESEARCH SUPPORT, NON-U.S. GOV'T	THE ANTIFUNGAL POSACONAZOLE (PCZ) IS THE MOST ADVANCED CANDIDATE FOR THE TREATMENT OF CHAGAS DISEASE, HAVING POTENT ANTI-TRYPANOSOMA CRUZI ACTIVITY IN VITRO AND IN ANIMAL MODELS OF THE DISEASE AS WELL AS AN EXCELLENT SAFETY PROFILE IN HUMANS. AMIODARONE (AMD) IS THE ANTIARRHYTHMIC DRUG MOST FREQUENTLY USED FOR THE SYMPTOMATIC TREATMENT OF CHRONIC CHAGAS DISEASE PATIENTS, BUT IT ALSO HAS SPECIFIC …	LABORATÓRIO DE ULTRAESTRUTURA CELULAR HERTHA MEYER, CCS, INSTITUTO DE BIOFÍSICA CARLOS CHAGAS FILHO, UNIVERSIDADE FEDERAL DO RIO DE JANEIRO, BLOCO G, ILHA DO FUNDÃO, RIO DE JANEIRO, CEP 21941-902, BRAZIL.;		COPYRIGHT © 2012 ELSEVIER B.V. AND THE INTERNATIONAL SOCIETY OF CHEMOTHERAPY. ALL RIGHTS RESERVED.					2012/05/18 06:00	20120928	20120514	2012	2012/05/18 06:00			1		1872-7913 (ELECTRONIC) 0924-8579 (LINKING)	9111860	INTERNATIONAL JOURNAL OF ANTIMICROBIAL AGENTS	ENG	10.1016/J.IJANTIMICAG.2012.03.009 [DOI]	20131125	2012/09/29 06:00			NLM	61-71	NETHERLANDS			22591838	PPUBLISH		0 (ANTIMALARIALS) 0 (TRIAZOLES) 6TK1G07BHZ (POSACONAZOLE) N3RQ532IUT (AMIODARONE)	IM		INT J ANTIMICROB AGENTS. 2012 JUL;40(1):61-71. DOI: 10.1016/J.IJANTIMICAG.2012.03.009. EPUB 2012 MAY 14.	MEDLINE	INT J ANTIMICROB AGENTS	EFFECTS OF AMIODARONE AND POSACONAZOLE ON THE GROWTH AND ULTRASTRUCTURE OF TRYPANOSOMA CRUZI.		40
ZAO CL;YANG YC;TOMANEK L;COOKE A;BERGER R;CHIEN LC;MADIGAN R	ZAO, CHIH-LING;YANG, YA-CHIN;TOMANEK, LISA;COOKE, ANTHONY;BERGER, RON;CHIEN, LUNG-CHANG;MADIGAN, ROY	AMIODARONE/THERAPEUTIC USE;ANIMALS;CHAGAS DISEASE/PREVENTION & CONTROL;DNA, KINETOPLAST/BLOOD;DNA, PROTOZOAN/BLOOD;DNA, SATELLITE/BLOOD;DOG DISEASES/PREVENTION & CONTROL;DOGS;ITRACONAZOLE/THERAPEUTIC USE;PARASITEMIA/DRUG THERAPY/PARASITOLOGY;REAL-TIME POLYMERASE CHAIN REACTION/METHODS/VETERINARY;SENSITIVITY AND SPECIFICITY;TEXAS;TRYPANOCIDAL AGENTS/THERAPEUTIC USE;TRYPANOSOMA CRUZI/ISOLATION & PU…	10.1177_1040638719868508 [PII];10.1177/1040638719868508 [DOI]	CANINE CHAGAS DISEASE;KINETOPLAST DNA;NUCLEAR SATELLITE DNA;REAL-TIME PCR	2019/08/06 06:00 [PUBMED];2019/12/18 06:00 [MEDLINE];2019/08/06 06:00 [ENTREZ];2020/08/05 00:00 [PMC-RELEASE]	JOURNAL ARTICLE	TO DATE, THERE IS NO CLEAR STANDARD TO MONITOR DRUG TREATMENT FOR CANINE CHAGAS DISEASE. WE USED 2 REAL-TIME PCR (RTPCR) ASSAYS TARGETING TRYPANOSOMA CRUZI KINETOPLAST DNA (KDNA) AND NUCLEAR SATELLITE DNA (NDNA) TO DETECT T. CRUZI IN CANINE WHOLE BLOOD. SAMPLES WERE COLLECTED RANDOMLY FROM 131 UNTREATED DOGS WITH UNKNOWN T. CRUZI INFECTION STATUS IN TEXAS. THE KDNA-BASED RTPCR WAS SLIGHTLY MORE S…	VRL-SAN ANTONIO, SAN ANTONIO, TX (ZAO, YANG, TOMANEK, COOKE, BERGER).; EPIDEMIOLOGY AND BIOSTATISTICS, DEPARTMENT OF ENVIRONMENTAL AND OCCUPATIONAL HEALTH, UNIVERSITY OF NEVADA, LAS VEGAS, NV (CHIEN).; ANIMAL HOSPITAL OF SMITHSON VALLEY, SPRING BRANCH, TX (MADIGAN).; VRL-SAN ANTONIO, SAN ANTONIO, TX (ZAO, YANG, TOMANEK, COOKE, BERGER).; EPIDEMIOLOGY AND BIOSTATISTICS, DEPARTMENT OF ENVIRONMENTAL …	ORCID: 0000-0003-2221-3827				DECLARATION OF CONFLICTING INTERESTS: THE AUTHORS DECLARE NO POTENTIAL CONFLICTS OF INTEREST WITH RESPECT TO THE RESEARCH, AUTHORSHIP, AND PUBLICATION OF THIS ARTICLE.		2019/08/06 06:00	20191212	20190805	2019	2019/08/06 06:00			5		1943-4936 (ELECTRONIC) 1040-6387 (PRINT) 1040-6387 (LINKING)	9011490	JOURNAL OF VETERINARY DIAGNOSTIC INVESTIGATION : OFFICIAL PUBLICATION OF THE AMERICAN ASSOCIATION OF VETERINARY LABORATORY DIAGNOSTICIANS, INC	ENG	10.1177/1040638719868508 [DOI]	20200805	2019/12/18 06:00		NOTNLM	NLM	742-746	UNITED STATES	PMC6727115	2020/08/05	31378166	PPUBLISH		0 (DNA, KINETOPLAST) 0 (DNA, PROTOZOAN) 0 (DNA, SATELLITE) 0 (TRYPANOCIDAL AGENTS) 304NUG5GF4 (ITRACONAZOLE) N3RQ532IUT (AMIODARONE)	IM		J VET DIAGN INVEST. 2019 SEP;31(5):742-746. DOI: 10.1177/1040638719868508. EPUB 2019 AUG 5.	MEDLINE	J VET DIAGN INVEST	PCR MONITORING OF PARASITEMIA DURING DRUG TREATMENT FOR CANINE CHAGAS DISEASE.		31
[truncated: 11 more columns]
